# Supplementary material for: Towards an Evidence-Based Classification System for Para Dressage: Associations between Impairment and Performance Measures
Source: Animals (Basel). 2023 Aug 31;13(17):2785. doi: 10.3390/ani13172785 (PMC10487214; doi:10.3390/ani13172785)
Supplement: Supplementary file 1 [file animals-13-02785-s001.zip]

Archive with 2 entries (2 files):
- File S1.pdf
- File S2.xlsx
