# Supplementary material for: Towards an Evidence-Based Classification System for Para Dressage: Associations between Impairment and Performance Measures
Source: Animals (Basel). 2023 Aug 31;13(17):2785. doi: 10.3390/ani13172785 (PMC10487214; doi:10.3390/ani13172785)
Supplement: Supplementary file 1 [file animals-13-02785-s001.zip › File S2.xlsx]

## Sheet: Correlations all
	Correlations
			FIST	SARA	TIS	MAS	FLA	FLP	EXA	EXP	LFRA	LFRP	RLA	RLP	LFLA	LFLP	RRA	RRP	RHIPEXA	RHIPEXP	RHIPADA	RHIPADP	LHIPEXA	LHIPEXP	LHIPADA	LHIPADP	RSHEXA	RSHEXP	RSHERA	RSHERP	LSHEXA	LSHEXP	LSHERA	LSHERP	RELBFLA	RELBFLP	RELBEXA	RELBEXP	LELBFLA	LELBFLP	LELBEXA	LELBEXP
	FIST	Pearson Correlation	1	-.680**	.702**	-0.0427789	.463**	.439*	.373*	.377*	.571**	.570**	.642**	.605**	.597**	.573**	.636**	.613**	.659**	.651**	.639**	.594**	.641**	.623**	.638**	.584**	.451**	.427*	.564**	.553**	.537**	.519**	.532**	.516**	.509**	.431*	.469**	.456**	.570**	.555**	.522**	.511**
		Sig. (2-tailed)		1.84246e-05	7.58412e-06	0.816171	0.00769059	0.0119902	0.0357555	0.0332485	0.000649269	0.000661752	7.55675e-05	0.000241226	0.000310032	0.000609985	9.13086e-05	0.000188651	4.15853e-05	5.52377e-05	8.323e-05	0.00034105	7.74776e-05	0.000141243	8.44185e-05	0.000448797	0.00963378	0.0148438	0.000767316	0.00101892	0.00151408	0.00232144	0.00173742	0.00252445	0.0029562	0.0138514	0.006827	0.00879473	0.00066181	0.000967904	0.00217604	0.00278669
		N	32	32	32	32	32	32	32	32	32	32	32	32	32	32	32	32	32	32	32	32	32	32	32	32	32	32	32	32	32	32	32	32	32	32	32	32	32	32	32	32
	SARA	Pearson Correlation	-.680**	1	-.554**	0.241758	-0.271038	-0.239192	-0.206302	-0.198632	-.444*	-.404*	-.460**	-.400*	-.412*	-.387*	-.465**	-.424*	-.495**	-.473**	-.355*	-0.292482	-.503**	-.476**	-.363*	-0.313119	-0.223468	-0.182243	-.443*	-.441*	-0.345394	-0.305455	-.414*	-.363*	-0.27666	-0.208631	-0.255337	-0.223867	-0.339309	-0.335222	-0.282853	-0.26507
		Sig. (2-tailed)	1.84246e-05		0.00100269	0.182514	0.133493	0.187345	0.257287	0.275788	0.0109968	0.021709	0.00813277	0.0233736	0.0191797	0.0284961	0.00734508	0.0157141	0.00395022	0.00620366	0.0462387	0.10428	0.0033292	0.00584457	0.0410555	0.0809884	0.218902	0.318135	0.0111419	0.0114593	0.0528476	0.0891171	0.018492	0.0412355	0.125312	0.251834	0.15841	0.21806	0.0574526	0.0607194	0.116735	0.1426
		N	32	32	32	32	32	32	32	32	32	32	32	32	32	32	32	32	32	32	32	32	32	32	32	32	32	32	32	32	32	32	32	32	32	32	32	32	32	32	32	32
	TIS	Pearson Correlation	.702**	-.554**	1	-0.206707	.577**	.552**	.480**	.475**	.653**	.639**	.691**	.668**	.695**	.671**	.679**	.669**	.690**	.679**	.730**	.701**	.653**	.623**	.710**	.664**	.544**	.537**	.610**	.601**	.591**	.579**	.573**	.574**	.586**	.558**	.550**	.548**	.627**	.617**	.585**	.574**
		Sig. (2-tailed)	7.58412e-06	0.00100269		0.256333	0.000547289	0.00105661	0.00542913	0.00596189	5.15459e-05	8.20197e-05	1.20132e-05	2.9548e-05	1.01867e-05	2.59994e-05	1.94947e-05	2.85754e-05	1.26993e-05	1.90861e-05	2.07674e-06	8.04767e-06	5.13515e-05	0.000141252	5.44584e-06	3.47788e-05	0.00128248	0.00152481	0.000210872	0.000277673	0.000365149	0.000514135	0.000603888	0.00058879	0.000420935	0.000904008	0.00111745	0.00118104	0.00012402	0.000166709	0.000438524	0.00059867
		N	32	32	32	32	32	32	32	32	32	32	32	32	32	32	32	32	32	32	32	32	32	32	32	32	32	32	32	32	32	32	32	32	32	32	32	32	32	32	32	32
	MAS	Pearson Correlation	-0.0427789	0.241758	-0.206707	1	-0.221314	-0.206865	-.359*	-0.324903	-.434*	-.427*	-.396*	-.375*	-.395*	-.391*	-0.240807	-0.239542	-0.186405	-0.17823	-0.160504	-0.158716	-0.216583	-0.218371	-0.203883	-0.180556	-.436*	-.423*	-.456**	-.425*	-.365*	-.363*	-.394*	-.368*	-0.317105	-0.307618	-0.252582	-0.234877	-0.298261	-0.262056	-0.25862	-0.241746
		Sig. (2-tailed)	0.816171	0.182514	0.256333		0.223492	0.255962	0.0435936	0.0696183	0.0131081	0.0148225	0.0247817	0.0344819	0.0254486	0.0268132	0.184295	0.186681	0.307017	0.329087	0.380196	0.385597	0.2338	0.229866	0.263032	0.32271	0.0126872	0.0159142	0.00867302	0.0153595	0.039725	0.0410748	0.0256454	0.0384297	0.0769925	0.0867629	0.163104	0.195668	0.0973022	0.147368	0.152942	0.182537
		N	32	32	32	32	32	32	32	32	32	32	32	32	32	32	32	32	32	32	32	32	32	32	32	32	32	32	32	32	32	32	32	32	32	32	32	32	32	32	32	32
	FLA	Pearson Correlation	.463**	-0.271038	.577**	-0.221314	1	.996**	.890**	.902**	.878**	.879**	.818**	.828**	.885**	.894**	.830**	.850**	.690**	.698**	.804**	.806**	.671**	.678**	.816**	.804**	.870**	.867**	.785**	.788**	.880**	.875**	.833**	.841**	.761**	.761**	.781**	.791**	.832**	.808**	.822**	.819**
		Sig. (2-tailed)	0.00769059	0.133493	0.000547289	0.223492		1.21711e-33	1.00402e-11	1.90896e-12	4.15003e-11	3.86652e-11	1.12022e-08	5.03949e-09	1.75694e-11	5.69915e-12	4.33089e-09	7.43611e-10	1.22771e-05	9.04018e-06	2.9837e-08	2.51395e-08	2.6301e-05	1.99049e-05	1.26508e-08	2.89258e-08	1.03924e-10	1.32363e-10	1.06386e-07	8.84988e-08	3.34238e-11	5.5671e-11	3.32495e-09	1.64423e-09	4.35771e-07	4.35211e-07	1.31225e-07	7.21278e-08	3.62223e-09	2.3168e-08	8.11652e-09	1.01972e-08
		N	32	32	32	32	32	32	32	32	32	32	32	32	32	32	32	32	32	32	32	32	32	32	32	32	32	32	32	32	32	32	32	32	32	32	32	32	32	32	32	32
	FLP	Pearson Correlation	.439*	-0.239192	.552**	-0.206865	.996**	1	.891**	.905**	.865**	.869**	.794**	.809**	.874**	.886**	.820**	.844**	.687**	.696**	.811**	.816**	.660**	.670**	.820**	.813**	.864**	.862**	.769**	.774**	.873**	.872**	.820**	.831**	.760**	.767**	.769**	.782**	.835**	.815**	.813**	.814**
		Sig. (2-tailed)	0.0119902	0.187345	0.00105661	0.255962	1.21711e-33		7.81633e-12	1.11986e-12	1.79164e-10	1.12751e-10	5.92641e-08	2.10256e-08	6.60316e-11	1.61457e-11	9.2153e-09	1.33518e-09	1.41547e-05	9.62277e-06	1.81436e-08	1.28985e-08	4.02678e-05	2.75056e-05	9.55505e-09	1.54135e-08	1.99294e-10	2.22167e-10	2.6489e-07	2.0774e-07	7.02475e-11	8.2287e-11	9.12683e-09	3.90134e-09	4.52419e-07	3.08862e-07	2.65961e-07	1.24511e-07	2.79625e-09	1.35511e-08	1.57248e-08	1.48001e-08
		N	32	32	32	32	32	32	32	32	32	32	32	32	32	32	32	32	32	32	32	32	32	32	32	32	32	32	32	32	32	32	32	32	32	32	32	32	32	32	32	32
	EXA	Pearson Correlation	.373*	-0.206302	.480**	-.359*	.890**	.891**	1	.993**	.849**	.860**	.762**	.781**	.816**	.842**	.751**	.767**	.694**	.700**	.776**	.786**	.675**	.692**	.807**	.811**	.857**	.845**	.743**	.741**	.848**	.844**	.762**	.772**	.753**	.780**	.727**	.743**	.805**	.794**	.786**	.802**
		Sig. (2-tailed)	0.0357555	0.257287	0.00542913	0.0435936	1.00402e-11	7.81633e-12		1.10387e-29	8.37635e-10	2.8301e-10	3.96417e-07	1.37337e-07	1.28181e-08	1.52865e-09	7.20796e-07	3.09235e-07	1.06219e-05	8.27607e-06	1.80003e-07	9.57229e-08	2.25833e-05	1.12637e-05	2.45287e-08	1.88347e-08	3.72709e-10	1.15092e-09	1.11649e-06	1.20231e-06	9.14571e-10	1.30677e-09	3.9556e-07	2.32305e-07	6.56884e-07	1.4378e-07	2.39456e-06	1.1257e-06	2.77467e-08	5.70248e-08	9.7578e-08	3.31477e-08
		N	32	32	32	32	32	32	32	32	32	32	32	32	32	32	32	32	32	32	32	32	32	32	32	32	32	32	32	32	32	32	32	32	32	32	32	32	32	32	32	32
	EXP	Pearson Correlation	.377*	-0.198632	.475**	-0.324903	.902**	.905**	.993**	1	.844**	.854**	.762**	.785**	.811**	.835**	.745**	.763**	.701**	.709**	.783**	.795**	.677**	.695**	.812**	.814**	.847**	.841**	.733**	.734**	.842**	.844**	.755**	.766**	.748**	.779**	.728**	.745**	.799**	.792**	.777**	.795**
		Sig. (2-tailed)	0.0332485	0.275788	0.00596189	0.0696183	1.90896e-12	1.11986e-12	1.10387e-29		1.33066e-09	5.30217e-10	4.07737e-07	1.03853e-07	1.8274e-08	2.85262e-09	1.01873e-06	3.87203e-07	7.75461e-06	5.51976e-06	1.20079e-07	5.52922e-08	2.09475e-05	1.02612e-05	1.75307e-08	1.43478e-08	1.00157e-09	1.718e-09	1.81831e-06	1.7162e-06	1.48974e-09	1.25451e-09	6.04027e-07	3.25579e-07	8.82479e-07	1.4961e-07	2.28583e-06	1.02629e-06	4.18626e-08	6.57185e-08	1.71719e-07	5.59805e-08
		N	32	32	32	32	32	32	32	32	32	32	32	32	32	32	32	32	32	32	32	32	32	32	32	32	32	32	32	32	32	32	32	32	32	32	32	32	32	32	32	32
	LFRA	Pearson Correlation	.571**	-.444*	.653**	-.434*	.878**	.865**	.849**	.844**	1	.991**	.910**	.901**	.951**	.947**	.829**	.840**	.739**	.739**	.788**	.768**	.757**	.757**	.827**	.790**	.894**	.880**	.889**	.873**	.878**	.860**	.852**	.847**	.797**	.776**	.778**	.770**	.826**	.799**	.813**	.801**
		Sig. (2-tailed)	0.000649269	0.0109968	5.15459e-05	0.0131081	4.15003e-11	1.79164e-10	8.37635e-10	1.33066e-09		6.66381e-28	4.98568e-13	2.03796e-12	8.18731e-17	2.40334e-16	4.56733e-09	1.8799e-09	1.3378e-06	1.36328e-06	8.55121e-08	2.85897e-07	5.32499e-07	5.36707e-07	5.40631e-09	7.81087e-08	5.64111e-12	3.19044e-11	1.13697e-11	7.47972e-11	4.17872e-11	2.90105e-10	5.93948e-10	1.01858e-09	4.65698e-08	1.76863e-07	1.5769e-07	2.59402e-07	5.96668e-09	4.14089e-08	1.61891e-08	3.62602e-08
		N	32	32	32	32	32	32	32	32	32	32	32	32	32	32	32	32	32	32	32	32	32	32	32	32	32	32	32	32	32	32	32	32	32	32	32	32	32	32	32	32
	LFRP	Pearson Correlation	.570**	-.404*	.639**	-.427*	.879**	.869**	.860**	.854**	.991**	1	.918**	.917**	.946**	.953**	.839**	.852**	.751**	.755**	.785**	.767**	.764**	.766**	.824**	.789**	.897**	.888**	.871**	.853**	.867**	.858**	.837**	.835**	.793**	.782**	.748**	.743**	.823**	.804**	.798**	.790**
		Sig. (2-tailed)	0.000661752	0.021709	8.20197e-05	0.0148225	3.86652e-11	1.12751e-10	2.8301e-10	5.30217e-10	6.66381e-28		1.48558e-13	1.59598e-13	3.14044e-16	4.15222e-17	2.0148e-09	6.49399e-10	7.52115e-07	6.06561e-07	1.05514e-07	3.0598e-07	3.70543e-07	3.29405e-07	6.99389e-09	8.10435e-08	3.83048e-12	1.19631e-11	8.8889e-11	5.70971e-10	1.46069e-10	3.47719e-10	2.4341e-09	2.88737e-09	6.19531e-08	1.25897e-07	8.45536e-07	1.08891e-06	7.4307e-09	3.01435e-08	4.57137e-08	7.42307e-08
		N	32	32	32	32	32	32	32	32	32	32	32	32	32	32	32	32	32	32	32	32	32	32	32	32	32	32	32	32	32	32	32	32	32	32	32	32	32	32	32	32
	RLA	Pearson Correlation	.642**	-.460**	.691**	-.396*	.818**	.794**	.762**	.762**	.910**	.918**	1	.992**	.940**	.930**	.895**	.892**	.768**	.769**	.759**	.734**	.780**	.781**	.771**	.726**	.828**	.828**	.812**	.794**	.859**	.855**	.826**	.817**	.746**	.727**	.712**	.704**	.812**	.788**	.793**	.783**
		Sig. (2-tailed)	7.55675e-05	0.00813277	1.20132e-05	0.0247817	1.12022e-08	5.92641e-08	3.96417e-07	4.07737e-07	4.98568e-13	1.48558e-13		7.85783e-29	1.46301e-15	1.50818e-14	4.95861e-12	7.416e-12	2.96731e-07	2.66198e-07	4.66202e-07	1.72658e-06	1.40476e-07	1.29707e-07	2.45616e-07	2.61722e-06	4.98098e-09	4.97617e-09	1.71259e-08	5.75885e-08	3.25354e-10	4.57678e-10	5.9228e-09	1.21364e-08	9.64995e-07	2.44312e-06	4.77217e-06	6.90586e-06	1.70618e-08	8.5507e-08	6.06823e-08	1.1956e-07
		N	32	32	32	32	32	32	32	32	32	32	32	32	32	32	32	32	32	32	32	32	32	32	32	32	32	32	32	32	32	32	32	32	32	32	32	32	32	32	32	32
	RLP	Pearson Correlation	.605**	-.400*	.668**	-.375*	.828**	.809**	.781**	.785**	.901**	.917**	.992**	1	.930**	.925**	.898**	.903**	.761**	.767**	.760**	.743**	.773**	.777**	.776**	.734**	.827**	.833**	.788**	.772**	.850**	.855**	.805**	.803**	.736**	.731**	.699**	.695**	.813**	.798**	.787**	.782**
		Sig. (2-tailed)	0.000241226	0.0233736	2.9548e-05	0.0344819	5.03949e-09	2.10256e-08	1.37337e-07	1.03853e-07	2.03796e-12	1.59598e-13	7.85783e-29		1.53896e-14	3.86736e-14	3.02588e-12	1.61557e-12	4.33471e-07	3.11013e-07	4.63977e-07	1.1399e-06	2.19585e-07	1.65835e-07	1.82605e-07	1.74831e-06	5.3162e-09	3.4194e-09	8.82213e-08	2.27372e-07	7.58212e-10	4.54902e-10	2.86659e-08	3.1019e-08	1.61911e-06	1.98961e-06	8.62085e-06	1.02265e-05	1.52267e-08	4.60868e-08	8.97804e-08	1.23263e-07
		N	32	32	32	32	32	32	32	32	32	32	32	32	32	32	32	32	32	32	32	32	32	32	32	32	32	32	32	32	32	32	32	32	32	32	32	32	32	32	32	32
	LFLA	Pearson Correlation	.597**	-.412*	.695**	-.395*	.885**	.874**	.816**	.811**	.951**	.946**	.940**	.930**	1	.988**	.900**	.909**	.758**	.760**	.814**	.796**	.752**	.756**	.835**	.800**	.884**	.877**	.862**	.841**	.919**	.907**	.869**	.863**	.798**	.767**	.781**	.778**	.858**	.824**	.842**	.835**
		Sig. (2-tailed)	0.000310032	0.0191797	1.01867e-05	0.0254486	1.75694e-11	6.60316e-11	1.28181e-08	1.8274e-08	8.18731e-17	3.14044e-16	1.46301e-15	1.53896e-14		4.93931e-26	2.35473e-12	6.14311e-13	5.04361e-07	4.5685e-07	1.42155e-08	5.00371e-08	6.81414e-07	5.72783e-07	2.85203e-09	3.93563e-08	2.04309e-11	4.39462e-11	2.4245e-10	1.68252e-09	1.11129e-13	8.26994e-13	1.15637e-10	2.10593e-10	4.37621e-08	3.12025e-07	1.31206e-07	1.64526e-07	3.37996e-10	7.00769e-09	1.48888e-09	2.76935e-09
		N	32	32	32	32	32	32	32	32	32	32	32	32	32	32	32	32	32	32	32	32	32	32	32	32	32	32	32	32	32	32	32	32	32	32	32	32	32	32	32	32
	LFLP	Pearson Correlation	.573**	-.387*	.671**	-.391*	.894**	.886**	.842**	.835**	.947**	.953**	.930**	.925**	.988**	1	.894**	.905**	.770**	.776**	.828**	.818**	.761**	.767**	.855**	.829**	.889**	.882**	.854**	.834**	.909**	.902**	.862**	.859**	.783**	.761**	.764**	.765**	.847**	.817**	.836**	.832**
		Sig. (2-tailed)	0.000609985	0.0284961	2.59994e-05	0.0268132	5.69915e-12	1.61457e-11	1.52865e-09	2.85262e-09	2.40334e-16	4.15222e-17	1.50818e-14	3.86736e-14	4.93931e-26		5.32513e-12	1.11773e-12	2.5514e-07	1.85857e-07	4.85365e-09	1.10009e-08	4.30063e-07	3.05748e-07	4.55184e-10	4.59357e-09	1.14194e-11	2.61281e-11	5.34896e-10	2.93622e-09	6.13581e-13	1.88444e-12	2.34184e-10	3.18175e-10	1.18099e-07	4.38541e-07	3.58227e-07	3.51494e-07	1.01075e-09	1.18862e-08	2.51024e-09	3.4811e-09
		N	32	32	32	32	32	32	32	32	32	32	32	32	32	32	32	32	32	32	32	32	32	32	32	32	32	32	32	32	32	32	32	32	32	32	32	32	32	32	32	32
	RRA	Pearson Correlation	.636**	-.465**	.679**	-0.240807	.830**	.820**	.751**	.745**	.829**	.839**	.895**	.898**	.900**	.894**	1	.995**	.797**	.797**	.816**	.795**	.799**	.804**	.808**	.775**	.746**	.738**	.705**	.693**	.842**	.835**	.772**	.768**	.693**	.678**	.643**	.651**	.836**	.809**	.767**	.776**
		Sig. (2-tailed)	9.13086e-05	0.00734508	1.94947e-05	0.184295	4.33089e-09	9.2153e-09	7.20796e-07	1.01873e-06	4.56733e-09	2.0148e-09	4.95861e-12	3.02588e-12	2.35473e-12	5.32513e-12		6.6954e-32	4.95653e-08	4.75752e-08	1.29911e-08	5.58672e-08	4.11302e-08	3.05764e-08	2.31515e-08	1.86566e-07	9.36676e-07	1.42056e-06	6.57354e-06	1.10221e-05	1.49344e-09	2.70149e-09	2.28375e-07	2.89622e-07	1.08965e-05	1.98999e-05	7.12516e-05	5.49702e-05	2.56818e-09	2.17405e-08	3.01011e-07	1.83301e-07
		N	32	32	32	32	32	32	32	32	32	32	32	32	32	32	32	32	32	32	32	32	32	32	32	32	32	32	32	32	32	32	32	32	32	32	32	32	32	32	32	32
	RRP	Pearson Correlation	.613**	-.424*	.669**	-0.239542	.850**	.844**	.767**	.763**	.840**	.852**	.892**	.903**	.909**	.905**	.995**	1	.770**	.773**	.822**	.809**	.774**	.781**	.822**	.792**	.768**	.761**	.718**	.706**	.854**	.851**	.783**	.785**	.706**	.694**	.669**	.678**	.850**	.824**	.789**	.798**
		Sig. (2-tailed)	0.000188651	0.0157141	2.85754e-05	0.186681	7.43611e-10	1.33518e-09	3.09235e-07	3.87203e-07	1.8799e-09	6.49399e-10	7.416e-12	1.61557e-12	6.14311e-13	1.11773e-12	6.6954e-32		2.50678e-07	2.09936e-07	8.18853e-09	2.12105e-08	1.9975e-07	1.31282e-07	8.08304e-09	6.53555e-08	2.88634e-07	4.21943e-07	3.6976e-06	6.26593e-06	5.16454e-10	6.76343e-10	1.1579e-07	1.02827e-07	6.41956e-06	1.06125e-05	2.79542e-05	1.97465e-05	7.49824e-10	6.80595e-09	8.06883e-08	4.4634e-08
		N	32	32	32	32	32	32	32	32	32	32	32	32	32	32	32	32	32	32	32	32	32	32	32	32	32	32	32	32	32	32	32	32	32	32	32	32	32	32	32	32
	RHIPEXA	Pearson Correlation	.659**	-.495**	.690**	-0.186405	.690**	.687**	.694**	.701**	.739**	.751**	.768**	.761**	.758**	.770**	.797**	.770**	1	.998**	.837**	.781**	.958**	.950**	.803**	.763**	.621**	.630**	.632**	.643**	.666**	.667**	.607**	.597**	.640**	.660**	.487**	.500**	.701**	.714**	.550**	.562**
		Sig. (2-tailed)	4.15853e-05	0.00395022	1.26993e-05	0.307017	1.22771e-05	1.41547e-05	1.06219e-05	7.75461e-06	1.3378e-06	7.52115e-07	2.96731e-07	4.33471e-07	5.04361e-07	2.5514e-07	4.95653e-08	2.50678e-07		3.04433e-38	2.44045e-09	1.31901e-07	6.87844e-18	9.2581e-17	3.14388e-08	3.81623e-07	0.00014744	0.000111667	0.00010538	7.20278e-05	3.13081e-05	3.10311e-05	0.000229921	0.000313716	8.00047e-05	4.02595e-05	0.00468597	0.00360383	7.73903e-06	4.52472e-06	0.00109766	0.000811292
		N	32	32	32	32	32	32	32	32	32	32	32	32	32	32	32	32	32	32	32	32	32	32	32	32	32	32	32	32	32	32	32	32	32	32	32	32	32	32	32	32
	RHIPEXP	Pearson Correlation	.651**	-.473**	.679**	-0.17823	.698**	.696**	.700**	.709**	.739**	.755**	.769**	.767**	.760**	.776**	.797**	.773**	.998**	1	.839**	.786**	.956**	.950**	.802**	.765**	.632**	.643**	.633**	.645**	.669**	.673**	.610**	.602**	.649**	.672**	.492**	.506**	.705**	.720**	.553**	.566**
		Sig. (2-tailed)	5.52377e-05	0.00620366	1.90861e-05	0.329087	9.04018e-06	9.62277e-06	8.27607e-06	5.51976e-06	1.36328e-06	6.06561e-07	2.66198e-07	3.11013e-07	4.5685e-07	1.85857e-07	4.75752e-08	2.09936e-07	3.04433e-38		2.0326e-09	9.9145e-08	1.84764e-17	1.08753e-16	3.33553e-08	3.47414e-07	0.000102989	7.14743e-05	0.000100978	6.65058e-05	2.81743e-05	2.46324e-05	0.000208976	0.000264604	5.92321e-05	2.56406e-05	0.00422588	0.00312509	6.53247e-06	3.37568e-06	0.00102974	0.000727858
		N	32	32	32	32	32	32	32	32	32	32	32	32	32	32	32	32	32	32	32	32	32	32	32	32	32	32	32	32	32	32	32	32	32	32	32	32	32	32	32	32
	RHIPADA	Pearson Correlation	.639**	-.355*	.730**	-0.160504	.804**	.811**	.776**	.783**	.788**	.785**	.759**	.760**	.814**	.828**	.816**	.822**	.837**	.839**	1	.991**	.784**	.788**	.965**	.960**	.749**	.735**	.694**	.701**	.773**	.761**	.723**	.727**	.774**	.777**	.709**	.731**	.825**	.807**	.756**	.764**
		Sig. (2-tailed)	8.323e-05	0.0462387	2.07674e-06	0.380196	2.9837e-08	1.81436e-08	1.80003e-07	1.20079e-07	8.55121e-08	1.05514e-07	4.66202e-07	4.63977e-07	1.42155e-08	4.85365e-09	1.29911e-08	8.18853e-09	2.44045e-09	2.0326e-09		7.6707e-28	1.10171e-07	8.79816e-08	4.50481e-19	3.5331e-18	8.1317e-07	1.6866e-06	1.03645e-05	7.83693e-06	2.09883e-07	4.32219e-07	2.93615e-06	2.44939e-06	2.08978e-07	1.71576e-07	5.62306e-06	2.0422e-06	6.42681e-09	2.37277e-08	5.73562e-07	3.71607e-07
		N	32	32	32	32	32	32	32	32	32	32	32	32	32	32	32	32	32	32	32	32	32	32	32	32	32	32	32	32	32	32	32	32	32	32	32	32	32	32	32	32
	RHIPADP	Pearson Correlation	.594**	-0.292482	.701**	-0.158716	.806**	.816**	.786**	.795**	.768**	.767**	.734**	.743**	.796**	.818**	.795**	.809**	.781**	.786**	.991**	1	.725**	.732**	.972**	.977**	.760**	.746**	.683**	.688**	.775**	.766**	.723**	.733**	.774**	.780**	.726**	.750**	.828**	.810**	.776**	.786**
		Sig. (2-tailed)	0.00034105	0.10428	8.04767e-06	0.385597	2.51395e-08	1.28985e-08	9.57229e-08	5.52922e-08	2.85897e-07	3.0598e-07	1.72658e-06	1.1399e-06	5.00371e-08	1.10009e-08	5.58672e-08	2.12105e-08	1.31901e-07	9.9145e-08	7.6707e-28		2.69173e-06	1.95167e-06	1.72073e-20	1.16931e-21	4.40352e-07	9.44555e-07	1.66162e-05	1.36393e-05	1.89808e-07	3.24286e-07	2.91668e-06	1.8402e-06	2.06696e-07	1.43921e-07	2.53706e-06	7.58876e-07	4.88078e-09	1.90991e-08	1.80757e-07	9.75831e-08
		N	32	32	32	32	32	32	32	32	32	32	32	32	32	32	32	32	32	32	32	32	32	32	32	32	32	32	32	32	32	32	32	32	32	32	32	32	32	32	32	32
	LHIPEXA	Pearson Correlation	.641**	-.503**	.653**	-0.216583	.671**	.660**	.675**	.677**	.757**	.764**	.780**	.773**	.752**	.761**	.799**	.774**	.958**	.956**	.784**	.725**	1	.997**	.762**	.708**	.610**	.615**	.628**	.647**	.665**	.661**	.599**	.589**	.597**	.610**	.474**	.483**	.675**	.680**	.542**	.551**
		Sig. (2-tailed)	7.74776e-05	0.0033292	5.13515e-05	0.2338	2.6301e-05	4.02678e-05	2.25833e-05	2.09475e-05	5.32499e-07	3.70543e-07	1.40476e-07	2.19585e-07	6.81414e-07	4.30063e-07	4.11302e-08	1.9975e-07	6.87844e-18	1.84764e-17	1.10171e-07	2.69173e-06		1.64888e-34	4.03757e-07	5.705e-06	0.000209952	0.000180191	0.000120612	6.19151e-05	3.31947e-05	3.86414e-05	0.00029418	0.000392462	0.000310516	0.000208799	0.00617277	0.00514056	2.26423e-05	1.85584e-05	0.00135018	0.00109264
		N	32	32	32	32	32	32	32	32	32	32	32	32	32	32	32	32	32	32	32	32	32	32	32	32	32	32	32	32	32	32	32	32	32	32	32	32	32	32	32	32
	LHIPEXP	Pearson Correlation	.623**	-.476**	.623**	-0.218371	.678**	.670**	.692**	.695**	.757**	.766**	.781**	.777**	.756**	.767**	.804**	.781**	.950**	.950**	.788**	.732**	.997**	1	.763**	.713**	.622**	.627**	.632**	.654**	.680**	.678**	.608**	.601**	.602**	.619**	.485**	.496**	.686**	.692**	.556**	.569**
		Sig. (2-tailed)	0.000141243	0.00584457	0.000141252	0.229866	1.99049e-05	2.75056e-05	1.12637e-05	1.02612e-05	5.36707e-07	3.29405e-07	1.29707e-07	1.65835e-07	5.72783e-07	3.05748e-07	3.05764e-08	1.31282e-07	9.2581e-17	1.08753e-16	8.79816e-08	1.95167e-06	1.64888e-34		3.85331e-07	4.67885e-06	0.000145454	0.000124799	0.00010616	4.96854e-05	1.85396e-05	1.97744e-05	0.000219828	0.000276225	0.00026553	0.000158293	0.00490722	0.00384867	1.47901e-05	1.15268e-05	0.000941852	0.000686338
		N	32	32	32	32	32	32	32	32	32	32	32	32	32	32	32	32	32	32	32	32	32	32	32	32	32	32	32	32	32	32	32	32	32	32	32	32	32	32	32	32
	LHIPADA	Pearson Correlation	.638**	-.363*	.710**	-0.203883	.816**	.820**	.807**	.812**	.827**	.824**	.771**	.776**	.835**	.855**	.808**	.822**	.803**	.802**	.965**	.972**	.762**	.763**	1	.992**	.782**	.767**	.733**	.731**	.791**	.777**	.748**	.753**	.768**	.765**	.728**	.742**	.840**	.825**	.793**	.799**
		Sig. (2-tailed)	8.44185e-05	0.0410555	5.44584e-06	0.263032	1.26508e-08	9.55505e-09	2.45287e-08	1.75307e-08	5.40631e-09	6.99389e-09	2.45616e-07	1.82605e-07	2.85203e-09	4.55184e-10	2.31515e-08	8.08304e-09	3.14388e-08	3.33553e-08	4.50481e-19	1.72073e-20	4.03757e-07	3.85331e-07		3.30362e-28	1.25192e-07	3.11103e-07	1.86511e-06	2.02036e-06	7.27856e-08	1.66702e-07	8.50296e-07	6.66306e-07	2.94741e-07	3.44465e-07	2.3159e-06	1.1506e-06	1.88316e-09	6.45681e-09	6.06086e-08	4.32477e-08
		N	32	32	32	32	32	32	32	32	32	32	32	32	32	32	32	32	32	32	32	32	32	32	32	32	32	32	32	32	32	32	32	32	32	32	32	32	32	32	32	32
	LHIPADP	Pearson Correlation	.584**	-0.313119	.664**	-0.180556	.804**	.813**	.811**	.814**	.790**	.789**	.726**	.734**	.800**	.829**	.775**	.792**	.763**	.765**	.960**	.977**	.708**	.713**	.992**	1	.769**	.751**	.698**	.694**	.768**	.753**	.728**	.734**	.768**	.771**	.723**	.742**	.827**	.816**	.785**	.793**
		Sig. (2-tailed)	0.000448797	0.0809884	3.47788e-05	0.32271	2.89258e-08	1.54135e-08	1.88347e-08	1.43478e-08	7.81087e-08	8.10435e-08	2.61722e-06	1.74831e-06	3.93563e-08	4.59357e-09	1.86566e-07	6.53555e-08	3.81623e-07	3.47414e-07	3.5331e-18	1.16931e-21	5.705e-06	4.67885e-06	3.30362e-28		2.76607e-07	7.53149e-07	8.91889e-06	1.03994e-05	2.81651e-07	6.6034e-07	2.31729e-06	1.77593e-06	2.8705e-07	2.38367e-07	2.98623e-06	1.15762e-06	5.27145e-09	1.24621e-08	1.05801e-07	6.1064e-08
		N	32	32	32	32	32	32	32	32	32	32	32	32	32	32	32	32	32	32	32	32	32	32	32	32	32	32	32	32	32	32	32	32	32	32	32	32	32	32	32	32
	RSHEXA	Pearson Correlation	.451**	-0.223468	.544**	-.436*	.870**	.864**	.857**	.847**	.894**	.897**	.828**	.827**	.884**	.889**	.746**	.768**	.621**	.632**	.749**	.760**	.610**	.622**	.782**	.769**	1	.995**	.924**	.918**	.923**	.920**	.929**	.938**	.914**	.896**	.884**	.883**	.904**	.874**	.897**	.888**
		Sig. (2-tailed)	0.00963378	0.218902	0.00128248	0.0126872	1.03924e-10	1.99294e-10	3.72709e-10	1.00157e-09	5.64111e-12	3.83048e-12	4.98098e-09	5.3162e-09	2.04309e-11	1.14194e-11	9.36676e-07	2.88634e-07	0.00014744	0.000102989	8.1317e-07	4.40352e-07	0.000209952	0.000145454	1.25192e-07	2.76607e-07		3.04684e-31	4.27401e-14	1.2773e-13	5.70735e-14	1.02474e-13	1.81464e-14	2.21116e-15	2.95014e-13	4.42619e-12	2.11171e-11	2.35633e-11	1.2783e-12	6.22591e-11	3.538e-12	1.2966e-11
		N	32	32	32	32	32	32	32	32	32	32	32	32	32	32	32	32	32	32	32	32	32	32	32	32	32	32	32	32	32	32	32	32	32	32	32	32	32	32	32	32
	RSHEXP	Pearson Correlation	.427*	-0.182243	.537**	-.423*	.867**	.862**	.845**	.841**	.880**	.888**	.828**	.833**	.877**	.882**	.738**	.761**	.630**	.643**	.735**	.746**	.615**	.627**	.767**	.751**	.995**	1	.911**	.906**	.914**	.919**	.915**	.928**	.908**	.899**	.866**	.867**	.898**	.874**	.879**	.871**
		Sig. (2-tailed)	0.0148438	0.318135	0.00152481	0.0159142	1.32363e-10	2.22167e-10	1.15092e-09	1.718e-09	3.19044e-11	1.19631e-11	4.97617e-09	3.4194e-09	4.39462e-11	2.61281e-11	1.42056e-06	4.21943e-07	0.000111667	7.14743e-05	1.6866e-06	9.44555e-07	0.000180191	0.000124799	3.11103e-07	7.53149e-07	3.04684e-31		4.51397e-13	9.69907e-13	2.88062e-13	1.11745e-13	2.24077e-13	2.06774e-14	7.76516e-13	2.97661e-12	1.5057e-10	1.45148e-10	3.24631e-12	6.80102e-11	3.74275e-11	9.24209e-11
		N	32	32	32	32	32	32	32	32	32	32	32	32	32	32	32	32	32	32	32	32	32	32	32	32	32	32	32	32	32	32	32	32	32	32	32	32	32	32	32	32
	RSHERA	Pearson Correlation	.564**	-.443*	.610**	-.456**	.785**	.769**	.743**	.733**	.889**	.871**	.812**	.788**	.862**	.854**	.705**	.718**	.632**	.633**	.694**	.683**	.628**	.632**	.733**	.698**	.924**	.911**	1	.993**	.894**	.885**	.957**	.956**	.869**	.827**	.898**	.885**	.849**	.826**	.885**	.867**
		Sig. (2-tailed)	0.000767316	0.0111419	0.000210872	0.00867302	1.06386e-07	2.6489e-07	1.11649e-06	1.81831e-06	1.13697e-11	8.8889e-11	1.71259e-08	8.82213e-08	2.4245e-10	5.34896e-10	6.57354e-06	3.6976e-06	0.00010538	0.000100978	1.03645e-05	1.66162e-05	0.000120612	0.00010616	1.86511e-06	8.91889e-06	4.27401e-14	4.51397e-13		1.82748e-29	5.23666e-12	1.78869e-11	1.19312e-17	1.75841e-17	1.12814e-10	5.50751e-09	3.00392e-12	1.71458e-11	8.0063e-10	5.75325e-09	1.8362e-11	1.3793e-10
		N	32	32	32	32	32	32	32	32	32	32	32	32	32	32	32	32	32	32	32	32	32	32	32	32	32	32	32	32	32	32	32	32	32	32	32	32	32	32	32	32
	RSHERP	Pearson Correlation	.553**	-.441*	.601**	-.425*	.788**	.774**	.741**	.734**	.873**	.853**	.794**	.772**	.841**	.834**	.693**	.706**	.643**	.645**	.701**	.688**	.647**	.654**	.731**	.694**	.918**	.906**	.993**	1	.891**	.883**	.952**	.955**	.860**	.824**	.895**	.884**	.852**	.832**	.879**	.862**
		Sig. (2-tailed)	0.00101892	0.0114593	0.000277673	0.0153595	8.84988e-08	2.0774e-07	1.20231e-06	1.7162e-06	7.47972e-11	5.70971e-10	5.75885e-08	2.27372e-07	1.68252e-09	2.93622e-09	1.10221e-05	6.26593e-06	7.20278e-05	6.65058e-05	7.83693e-06	1.36393e-05	6.19151e-05	4.96854e-05	2.02036e-06	1.03994e-05	1.2773e-13	9.69907e-13	1.82748e-29		8.79681e-12	2.23441e-11	4.92123e-17	2.48179e-17	2.80207e-10	7.02448e-09	4.78453e-12	2.07308e-11	6.0443e-10	3.60502e-09	3.44904e-11	2.25813e-10
		N	32	32	32	32	32	32	32	32	32	32	32	32	32	32	32	32	32	32	32	32	32	32	32	32	32	32	32	32	32	32	32	32	32	32	32	32	32	32	32	32
	LSHEXA	Pearson Correlation	.537**	-0.345394	.591**	-.365*	.880**	.873**	.848**	.842**	.878**	.867**	.859**	.850**	.919**	.909**	.842**	.854**	.666**	.669**	.773**	.775**	.665**	.680**	.791**	.768**	.923**	.914**	.894**	.891**	1	.993**	.942**	.946**	.842**	.814**	.865**	.865**	.927**	.893**	.934**	.934**
		Sig. (2-tailed)	0.00151408	0.0528476	0.000365149	0.039725	3.34238e-11	7.02475e-11	9.14571e-10	1.48974e-09	4.17872e-11	1.46069e-10	3.25354e-10	7.58212e-10	1.11129e-13	6.13581e-13	1.49344e-09	5.16454e-10	3.13081e-05	2.81743e-05	2.09883e-07	1.89808e-07	3.31947e-05	1.85396e-05	7.27856e-08	2.81651e-07	5.70735e-14	2.88062e-13	5.23666e-12	8.79681e-12		2.43909e-29	1.00956e-15	3.43837e-16	1.50091e-09	1.44411e-08	1.64578e-10	1.80237e-10	2.53277e-14	6.72061e-12	6.41852e-15	5.54632e-15
		N	32	32	32	32	32	32	32	32	32	32	32	32	32	32	32	32	32	32	32	32	32	32	32	32	32	32	32	32	32	32	32	32	32	32	32	32	32	32	32	32
	LSHEXP	Pearson Correlation	.519**	-0.305455	.579**	-.363*	.875**	.872**	.844**	.844**	.860**	.858**	.855**	.855**	.907**	.902**	.835**	.851**	.667**	.673**	.761**	.766**	.661**	.678**	.777**	.753**	.920**	.919**	.885**	.883**	.993**	1	.932**	.942**	.829**	.810**	.849**	.850**	.921**	.892**	.919**	.924**
		Sig. (2-tailed)	0.00232144	0.0891171	0.000514135	0.0410748	5.5671e-11	8.2287e-11	1.30677e-09	1.25451e-09	2.90105e-10	3.47719e-10	4.57678e-10	4.54902e-10	8.26994e-13	1.88444e-12	2.70149e-09	6.76343e-10	3.10311e-05	2.46324e-05	4.32219e-07	3.24286e-07	3.86414e-05	1.97744e-05	1.66702e-07	6.6034e-07	1.02474e-13	1.11745e-13	1.78869e-11	2.23441e-11	2.43909e-29		9.42594e-15	9.15654e-16	4.76e-09	1.98262e-08	8.5465e-10	7.49784e-10	8.57685e-14	7.41626e-12	1.13485e-13	4.70152e-14
		N	32	32	32	32	32	32	32	32	32	32	32	32	32	32	32	32	32	32	32	32	32	32	32	32	32	32	32	32	32	32	32	32	32	32	32	32	32	32	32	32
	LSHERA	Pearson Correlation	.532**	-.414*	.573**	-.394*	.833**	.820**	.762**	.755**	.852**	.837**	.826**	.805**	.869**	.862**	.772**	.783**	.607**	.610**	.723**	.723**	.599**	.608**	.748**	.728**	.929**	.915**	.957**	.952**	.942**	.932**	1	.996**	.876**	.837**	.914**	.907**	.898**	.868**	.934**	.921**
		Sig. (2-tailed)	0.00173742	0.018492	0.000603888	0.0256454	3.32495e-09	9.12683e-09	3.9556e-07	6.04027e-07	5.93948e-10	2.4341e-09	5.9228e-09	2.86659e-08	1.15637e-10	2.34184e-10	2.28375e-07	1.1579e-07	0.000229921	0.000208976	2.93615e-06	2.91668e-06	0.00029418	0.000219828	8.50296e-07	2.31729e-06	1.81464e-14	2.24077e-13	1.19312e-17	4.92123e-17	1.00956e-15	9.42594e-15		1.40676e-32	5.09014e-11	2.31535e-09	2.81623e-13	8.69227e-13	3.09607e-12	1.21453e-10	6.49608e-15	8.45513e-14
		N	32	32	32	32	32	32	32	32	32	32	32	32	32	32	32	32	32	32	32	32	32	32	32	32	32	32	32	32	32	32	32	32	32	32	32	32	32	32	32	32
	LSHERP	Pearson Correlation	.516**	-.363*	.574**	-.368*	.841**	.831**	.772**	.766**	.847**	.835**	.817**	.803**	.863**	.859**	.768**	.785**	.597**	.602**	.727**	.733**	.589**	.601**	.753**	.734**	.938**	.928**	.956**	.955**	.946**	.942**	.996**	1	.879**	.846**	.925**	.921**	.908**	.882**	.944**	.934**
		Sig. (2-tailed)	0.00252445	0.0412355	0.00058879	0.0384297	1.64423e-09	3.90134e-09	2.32305e-07	3.25579e-07	1.01858e-09	2.88737e-09	1.21364e-08	3.1019e-08	2.10593e-10	3.18175e-10	2.89622e-07	1.02827e-07	0.000313716	0.000264604	2.44939e-06	1.8402e-06	0.000392462	0.000276225	6.66306e-07	1.77593e-06	2.21116e-15	2.06774e-14	1.75841e-17	2.48179e-17	3.43837e-16	9.15654e-16	1.40676e-32		3.74868e-11	1.11432e-09	4.12998e-14	8.82732e-14	7.48186e-13	2.70319e-11	5.00504e-16	5.54898e-15
		N	32	32	32	32	32	32	32	32	32	32	32	32	32	32	32	32	32	32	32	32	32	32	32	32	32	32	32	32	32	32	32	32	32	32	32	32	32	32	32	32
	RELBFLA	Pearson Correlation	.509**	-0.27666	.586**	-0.317105	.761**	.760**	.753**	.748**	.797**	.793**	.746**	.736**	.798**	.783**	.693**	.706**	.640**	.649**	.774**	.774**	.597**	.602**	.768**	.768**	.914**	.908**	.869**	.860**	.842**	.829**	.876**	.879**	1	.984**	.901**	.906**	.909**	.903**	.869**	.865**
		Sig. (2-tailed)	0.0029562	0.125312	0.000420935	0.0769925	4.35771e-07	4.52419e-07	6.56884e-07	8.82479e-07	4.65698e-08	6.19531e-08	9.64995e-07	1.61911e-06	4.37621e-08	1.18099e-07	1.08965e-05	6.41956e-06	8.00047e-05	5.92321e-05	2.08978e-07	2.06696e-07	0.000310516	0.00026553	2.94741e-07	2.8705e-07	2.95014e-13	7.76516e-13	1.12814e-10	2.80207e-10	1.50091e-09	4.76e-09	5.09014e-11	3.74868e-11		3.48506e-24	2.04424e-12	9.49643e-13	5.89401e-13	1.4732e-12	1.0995e-10	1.71084e-10
		N	32	32	32	32	32	32	32	32	32	32	32	32	32	32	32	32	32	32	32	32	32	32	32	32	32	32	32	32	32	32	32	32	32	32	32	32	32	32	32	32
	RELBFLP	Pearson Correlation	.431*	-0.208631	.558**	-0.307618	.761**	.767**	.780**	.779**	.776**	.782**	.727**	.731**	.767**	.761**	.678**	.694**	.660**	.672**	.777**	.780**	.610**	.619**	.765**	.771**	.896**	.899**	.827**	.824**	.814**	.810**	.837**	.846**	.984**	1	.862**	.874**	.900**	.910**	.839**	.842**
		Sig. (2-tailed)	0.0138514	0.251834	0.000904008	0.0867629	4.35211e-07	3.08862e-07	1.4378e-07	1.4961e-07	1.76863e-07	1.25897e-07	2.44312e-06	1.98961e-06	3.12025e-07	4.38541e-07	1.98999e-05	1.06125e-05	4.02595e-05	2.56406e-05	1.71576e-07	1.43921e-07	0.000208799	0.000158293	3.44465e-07	2.38367e-07	4.42619e-12	2.97661e-12	5.50751e-09	7.02448e-09	1.44411e-08	1.98262e-08	2.31535e-09	1.11432e-09	3.48506e-24		2.35495e-10	6.30241e-11	2.27851e-12	5.61488e-13	2.0442e-09	1.49987e-09
		N	32	32	32	32	32	32	32	32	32	32	32	32	32	32	32	32	32	32	32	32	32	32	32	32	32	32	32	32	32	32	32	32	32	32	32	32	32	32	32	32
	RELBEXA	Pearson Correlation	.469**	-0.255337	.550**	-0.252582	.781**	.769**	.727**	.728**	.778**	.748**	.712**	.699**	.781**	.764**	.643**	.669**	.487**	.492**	.709**	.726**	.474**	.485**	.728**	.723**	.884**	.866**	.898**	.895**	.865**	.849**	.914**	.925**	.901**	.862**	1	.997**	.839**	.813**	.950**	.941**
		Sig. (2-tailed)	0.006827	0.15841	0.00111745	0.163104	1.31225e-07	2.65961e-07	2.39456e-06	2.28583e-06	1.5769e-07	8.45536e-07	4.77217e-06	8.62085e-06	1.31206e-07	3.58227e-07	7.12516e-05	2.79542e-05	0.00468597	0.00422588	5.62306e-06	2.53706e-06	0.00617277	0.00490722	2.3159e-06	2.98623e-06	2.11171e-11	1.5057e-10	3.00392e-12	4.78453e-12	1.64578e-10	8.5465e-10	2.81623e-13	4.12998e-14	2.04424e-12	2.35495e-10		1.74762e-35	2.02007e-09	1.55861e-08	9.97684e-17	1.30748e-15
		N	32	32	32	32	32	32	32	32	32	32	32	32	32	32	32	32	32	32	32	32	32	32	32	32	32	32	32	32	32	32	32	32	32	32	32	32	32	32	32	32
	RELBEXP	Pearson Correlation	.456**	-0.223867	.548**	-0.234877	.791**	.782**	.743**	.745**	.770**	.743**	.704**	.695**	.778**	.765**	.651**	.678**	.500**	.506**	.731**	.750**	.483**	.496**	.742**	.742**	.883**	.867**	.885**	.884**	.865**	.850**	.907**	.921**	.906**	.874**	.997**	1	.846**	.824**	.949**	.943**
		Sig. (2-tailed)	0.00879473	0.21806	0.00118104	0.195668	7.21278e-08	1.24511e-07	1.1257e-06	1.02629e-06	2.59402e-07	1.08891e-06	6.90586e-06	1.02265e-05	1.64526e-07	3.51494e-07	5.49702e-05	1.97465e-05	0.00360383	0.00312509	2.0422e-06	7.58876e-07	0.00514056	0.00384867	1.1506e-06	1.15762e-06	2.35633e-11	1.45148e-10	1.71458e-11	2.07308e-11	1.80237e-10	7.49784e-10	8.69227e-13	8.82732e-14	9.49643e-13	6.30241e-11	1.74762e-35		1.06237e-09	7.02048e-09	1.4615e-16	7.02528e-16
		N	32	32	32	32	32	32	32	32	32	32	32	32	32	32	32	32	32	32	32	32	32	32	32	32	32	32	32	32	32	32	32	32	32	32	32	32	32	32	32	32
	LELBFLA	Pearson Correlation	.570**	-0.339309	.627**	-0.298261	.832**	.835**	.805**	.799**	.826**	.823**	.812**	.813**	.858**	.847**	.836**	.850**	.701**	.705**	.825**	.828**	.675**	.686**	.840**	.827**	.904**	.898**	.849**	.852**	.927**	.921**	.898**	.908**	.909**	.900**	.839**	.846**	1	.989**	.909**	.913**
		Sig. (2-tailed)	0.00066181	0.0574526	0.00012402	0.0973022	3.62223e-09	2.79625e-09	2.77467e-08	4.18626e-08	5.96668e-09	7.4307e-09	1.70618e-08	1.52267e-08	3.37996e-10	1.01075e-09	2.56818e-09	7.49824e-10	7.73903e-06	6.53247e-06	6.42681e-09	4.88078e-09	2.26423e-05	1.47901e-05	1.88316e-09	5.27145e-09	1.2783e-12	3.24631e-12	8.0063e-10	6.0443e-10	2.53277e-14	8.57685e-14	3.09607e-12	7.48186e-13	5.89401e-13	2.27851e-12	2.02007e-09	1.06237e-09		2.17166e-26	6.36034e-13	3.53782e-13
		N	32	32	32	32	32	32	32	32	32	32	32	32	32	32	32	32	32	32	32	32	32	32	32	32	32	32	32	32	32	32	32	32	32	32	32	32	32	32	32	32
	LELBFLP	Pearson Correlation	.555**	-0.335222	.617**	-0.262056	.808**	.815**	.794**	.792**	.799**	.804**	.788**	.798**	.824**	.817**	.809**	.824**	.714**	.720**	.807**	.810**	.680**	.692**	.825**	.816**	.874**	.874**	.826**	.832**	.893**	.892**	.868**	.882**	.903**	.910**	.813**	.824**	.989**	1	.880**	.889**
		Sig. (2-tailed)	0.000967904	0.0607194	0.000166709	0.147368	2.3168e-08	1.35511e-08	5.70248e-08	6.57185e-08	4.14089e-08	3.01435e-08	8.5507e-08	4.60868e-08	7.00769e-09	1.18862e-08	2.17405e-08	6.80595e-09	4.52472e-06	3.37568e-06	2.37277e-08	1.90991e-08	1.85584e-05	1.15268e-05	6.45681e-09	1.24621e-08	6.22591e-11	6.80102e-11	5.75325e-09	3.60502e-09	6.72061e-12	7.41626e-12	1.21453e-10	2.70319e-11	1.4732e-12	5.61488e-13	1.55861e-08	7.02048e-09	2.17166e-26		3.21347e-11	1.0429e-11
		N	32	32	32	32	32	32	32	32	32	32	32	32	32	32	32	32	32	32	32	32	32	32	32	32	32	32	32	32	32	32	32	32	32	32	32	32	32	32	32	32
	LELBEXA	Pearson Correlation	.522**	-0.282853	.585**	-0.25862	.822**	.813**	.786**	.777**	.813**	.798**	.793**	.787**	.842**	.836**	.767**	.789**	.550**	.553**	.756**	.776**	.542**	.556**	.793**	.785**	.897**	.879**	.885**	.879**	.934**	.919**	.934**	.944**	.869**	.839**	.950**	.949**	.909**	.880**	1	.996**
		Sig. (2-tailed)	0.00217604	0.116735	0.000438524	0.152942	8.11652e-09	1.57248e-08	9.7578e-08	1.71719e-07	1.61891e-08	4.57137e-08	6.06823e-08	8.97804e-08	1.48888e-09	2.51024e-09	3.01011e-07	8.06883e-08	0.00109766	0.00102974	5.73562e-07	1.80757e-07	0.00135018	0.000941852	6.06086e-08	1.05801e-07	3.538e-12	3.74275e-11	1.8362e-11	3.44904e-11	6.41852e-15	1.13485e-13	6.49608e-15	5.00504e-16	1.0995e-10	2.0442e-09	9.97684e-17	1.4615e-16	6.36034e-13	3.21347e-11		2.40141e-33
		N	32	32	32	32	32	32	32	32	32	32	32	32	32	32	32	32	32	32	32	32	32	32	32	32	32	32	32	32	32	32	32	32	32	32	32	32	32	32	32	32
	LELBEXP	Pearson Correlation	.511**	-0.26507	.574**	-0.241746	.819**	.814**	.802**	.795**	.801**	.790**	.783**	.782**	.835**	.832**	.776**	.798**	.562**	.566**	.764**	.786**	.551**	.569**	.799**	.793**	.888**	.871**	.867**	.862**	.934**	.924**	.921**	.934**	.865**	.842**	.941**	.943**	.913**	.889**	.996**	1
		Sig. (2-tailed)	0.00278669	0.1426	0.00059867	0.182537	1.01972e-08	1.48001e-08	3.31477e-08	5.59805e-08	3.62602e-08	7.42307e-08	1.1956e-07	1.23263e-07	2.76935e-09	3.4811e-09	1.83301e-07	4.4634e-08	0.000811292	0.000727858	3.71607e-07	9.75831e-08	0.00109264	0.000686338	4.32477e-08	6.1064e-08	1.2966e-11	9.24209e-11	1.3793e-10	2.25813e-10	5.54632e-15	4.70152e-14	8.45513e-14	5.54898e-15	1.71084e-10	1.49987e-09	1.30748e-15	7.02528e-16	3.53782e-13	1.0429e-11	2.40141e-33
		N	32	32	32	32	32	32	32	32	32	32	32	32	32	32	32	32	32	32	32	32	32	32	32	32	32	32	32	32	32	32	32	32	32	32	32	32	32	32	32	32
	**. Correlation is significant at the 0.01 level (2-tailed).
	*. Correlation is significant at the 0.05 level (2-tailed).

## Sheet: Correlations ND
	Correlations
			FIST	SARA	TIS	MAS	FLA	FLP	EXA	EXP	LFRA	LFRP	RLA	RLP	LFLA	LFLP	RRA	RRP	RHIPEXA	RHIPEXP	RHIPADA	RHIPADP	LHIPEXA	LHIPEXP	LHIPADA	LHIPADP	RSHEXA	RSHEXP	RSHERA	RSHERP	LSHEXA	LSHEXP	LSHERA	LSHERP	RELBFLA	RELBFLP	RELBEXA	RELBEXP	LELBFLA	LELBFLP	LELBEXA	LELBEXP
	FIST	Pearson Correlation	.a	.a	.a	.a	.a	.a	.a	.a	.a	.a	.a	.a	.a	.a	.a	.a	.a	.a	.a	.a	.a	.a	.a	.a	.a	.a	.a	.a	.a	.a	.a	.a	.a	.a	.a	.a	.a	.a	.a	.a
		Sig. (2-tailed)
		N	11	11	11	11	11	11	11	11	11	11	11	11	11	11	11	11	11	11	11	11	11	11	11	11	11	11	11	11	11	11	11	11	11	11	11	11	11	11	11	11
	SARA	Pearson Correlation	.a	.a	.a	.a	.a	.a	.a	.a	.a	.a	.a	.a	.a	.a	.a	.a	.a	.a	.a	.a	.a	.a	.a	.a	.a	.a	.a	.a	.a	.a	.a	.a	.a	.a	.a	.a	.a	.a	.a	.a
		Sig. (2-tailed)
		N	11	11	11	11	11	11	11	11	11	11	11	11	11	11	11	11	11	11	11	11	11	11	11	11	11	11	11	11	11	11	11	11	11	11	11	11	11	11	11	11
	TIS	Pearson Correlation	.a	.a	1	.637*	-0.353713	-0.369622	-.722*	-.630*	-0.431483	-0.445652	-0.126156	-0.118295	-0.259447	-0.384328	-0.393477	-0.354782	-0.291678	-0.257616	-0.425394	-0.439428	-0.320273	-0.345128	-0.507202	-0.512366	-0.473905	-0.335123	-0.349952	-0.33186	-0.481468	-0.431529	-0.399883	-0.385238	-0.00262755	0.0156732	-0.150674	-0.167683	-0.291007	-0.13785	-0.534275	-0.531394
		Sig. (2-tailed)				0.0351544	0.285905	0.26323	0.0121997	0.0378813	0.18514	0.169521	0.711671	0.729034	0.441053	0.243206	0.231208	0.284349	0.384145	0.444398	0.192111	0.176279	0.336955	0.298577	0.111283	0.10709	0.14087	0.313724	0.291419	0.318754	0.133758	0.185088	0.223016	0.241998	0.993883	0.96352	0.658334	0.622138	0.38529	0.686071	0.0904451	0.0925294
		N	11	11	11	11	11	11	11	11	11	11	11	11	11	11	11	11	11	11	11	11	11	11	11	11	11	11	11	11	11	11	11	11	11	11	11	11	11	11	11	11
	MAS	Pearson Correlation	.a	.a	.637*	1	0.0474724	0.00483762	-0.38693	-0.250853	-0.0574217	-0.219281	0.169167	0.0785705	0.154226	-0.0384227	-0.274992	-0.277739	0.089704	0.0532948	-0.122978	-0.165805	-0.0533067	-0.102556	-0.164935	-0.235296	-0.117754	0.0182355	0.0121859	0.00656902	0.0838192	0.0927381	0.065591	0.0159594	0.0785447	0.0119165	0.14565	0.0909912	-0.0668826	-0.0722448	-0.135093	-0.189914
		Sig. (2-tailed)			0.0351544		0.889764	0.988737	0.239758	0.45686	0.866823	0.517092	0.619013	0.818383	0.650718	0.910698	0.413127	0.408284	0.793099	0.876329	0.718676	0.626099	0.876301	0.764135	0.627937	0.486126	0.730233	0.95756	0.971633	0.984707	0.806443	0.786239	0.848054	0.962854	0.818442	0.97226	0.669157	0.790187	0.845093	0.832819	0.692081	0.57595
		N	11	11	11	11	11	11	11	11	11	11	11	11	11	11	11	11	11	11	11	11	11	11	11	11	11	11	11	11	11	11	11	11	11	11	11	11	11	11	11	11
	FLA	Pearson Correlation	.a	.a	-0.353713	0.0474724	1	.991**	.628*	.676*	.879**	.812**	.773**	.738**	.764**	.804**	0.533858	0.545026	.914**	.913**	.814**	.722*	.808**	.773**	.624*	0.572132	.849**	.847**	.829**	.815**	.722*	.712*	.920**	.893**	0.534526	0.488361	.753**	.757**	0.555198	0.460883	.703*	.619*
		Sig. (2-tailed)			0.285905	0.889764		4.38078e-09	0.0386172	0.02233	0.000367411	0.00242017	0.005235	0.00953701	0.00624486	0.00287448	0.0907445	0.082941	8.34864e-05	8.87828e-05	0.0022897	0.0120706	0.00260223	0.00531517	0.0401175	0.0658886	0.000940376	0.000990949	0.00161527	0.0022402	0.0121886	0.0140499	5.97078e-05	0.000217074	0.0902645	0.127478	0.00741611	0.00698687	0.076233	0.153665	0.0157344	0.0422579
		N	11	11	11	11	11	11	11	11	11	11	11	11	11	11	11	11	11	11	11	11	11	11	11	11	11	11	11	11	11	11	11	11	11	11	11	11	11	11	11	11
	FLP	Pearson Correlation	.a	.a	-0.369622	0.00483762	.991**	1	.627*	.675*	.907**	.851**	.786**	.768**	.798**	.834**	0.598432	.619*	.923**	.924**	.822**	.730*	.812**	.784**	.643*	0.583952	.857**	.857**	.866**	.844**	.751**	.753**	.946**	.928**	0.544014	0.509128	.757**	.764**	.625*	0.533553	.746**	.671*
		Sig. (2-tailed)			0.26323	0.988737	4.38078e-09		0.0388335	0.0225827	0.000117518	0.00089454	0.00415235	0.00577033	0.0032119	0.00140995	0.0517726	0.0422505	5.14305e-05	4.76871e-05	0.00188393	0.0108199	0.00242183	0.00426431	0.0328998	0.0592582	0.000758626	0.000740215	0.000572562	0.00107484	0.00774406	0.00743335	1.07072e-05	3.83043e-05	0.083629	0.109707	0.00697079	0.00620357	0.0398523	0.0909643	0.00837628	0.0237018
		N	11	11	11	11	11	11	11	11	11	11	11	11	11	11	11	11	11	11	11	11	11	11	11	11	11	11	11	11	11	11	11	11	11	11	11	11	11	11	11	11
	EXA	Pearson Correlation	.a	.a	-.722*	-0.38693	.628*	.627*	1	.984**	.683*	.684*	0.493836	0.508332	0.448325	0.538733	0.442455	0.429862	.727*	.706*	.660*	.655*	.756**	.756**	.654*	.680*	.722*	.647*	0.593989	0.573318	.692*	.660*	.669*	.660*	0.570817	0.57242	.654*	.688*	0.596887	0.550796	.794**	.804**
		Sig. (2-tailed)			0.0121997	0.239758	0.0386172	0.0388335		4.30926e-08	0.02058	0.0203098	0.122626	0.110357	0.166668	0.0872814	0.172972	0.18698	0.0112195	0.0152764	0.0270136	0.0288748	0.00708669	0.00713935	0.0290967	0.0212665	0.0120959	0.0314381	0.0539964	0.0652016	0.0183303	0.0271882	0.0244068	0.0269911	0.0666558	0.0657212	0.0289968	0.0191876	0.0525389	0.0790897	0.00348886	0.00286311
		N	11	11	11	11	11	11	11	11	11	11	11	11	11	11	11	11	11	11	11	11	11	11	11	11	11	11	11	11	11	11	11	11	11	11	11	11	11	11	11	11
	EXP	Pearson Correlation	.a	.a	-.630*	-0.250853	.676*	.675*	.984**	1	.698*	.677*	0.550813	0.563945	0.486702	0.556216	0.440764	0.434871	.808**	.782**	.722*	.709*	.819**	.815**	.685*	.699*	.736**	.686*	.647*	.631*	.740**	.722*	.732*	.724*	.625*	.628*	.743**	.778**	.647*	.605*	.828**	.836**
		Sig. (2-tailed)			0.0378813	0.45686	0.02233	0.0225827	4.30926e-08		0.0169597	0.0221834	0.0790787	0.0707635	0.128971	0.0755828	0.174815	0.181328	0.00262224	0.00442101	0.0121852	0.0145799	0.00203306	0.00222041	0.0199861	0.0166718	0.00974854	0.019822	0.0313536	0.0373932	0.0092251	0.012074	0.01041	0.0117578	0.039787	0.0385042	0.00875165	0.00483313	0.0312737	0.048503	0.00165456	0.00133421
		N	11	11	11	11	11	11	11	11	11	11	11	11	11	11	11	11	11	11	11	11	11	11	11	11	11	11	11	11	11	11	11	11	11	11	11	11	11	11	11	11
	LFRA	Pearson Correlation	.a	.a	-0.431483	-0.0574217	.879**	.907**	.683*	.698*	1	.971**	.803**	.801**	.877**	.885**	.617*	.642*	.832**	.831**	.614*	0.546488	.716*	.689*	.615*	0.563169	.887**	.883**	.855**	.789**	.810**	.790**	.900**	.881**	.628*	0.584892	.693*	.681*	.727*	.663*	.825**	.759**
		Sig. (2-tailed)			0.18514	0.866823	0.000367411	0.000117518	0.02058	0.0169597		7.23989e-07	0.0029166	0.00306252	0.000390883	0.000290972	0.0433521	0.0333298	0.00150757	0.0015114	0.0444419	0.0819537	0.0132513	0.0190918	0.04398	0.0712379	0.000267411	0.000312673	0.000798507	0.00391855	0.00251164	0.00379012	0.000159358	0.000345669	0.0384631	0.0587509	0.0180644	0.0211743	0.0111794	0.0262598	0.00177594	0.00680251
		N	11	11	11	11	11	11	11	11	11	11	11	11	11	11	11	11	11	11	11	11	11	11	11	11	11	11	11	11	11	11	11	11	11	11	11	11	11	11	11	11
	LFRP	Pearson Correlation	.a	.a	-0.445652	-0.219281	.812**	.851**	.684*	.677*	.971**	1	.790**	.814**	.831**	.879**	.625*	.660*	.772**	.787**	0.57718	0.526262	.645*	.630*	.607*	0.585827	.858**	.843**	.807**	.725*	.696*	.687*	.825**	.815**	.630*	.607*	.615*	.616*	.686*	.663*	.773**	.721*
		Sig. (2-tailed)			0.169521	0.517092	0.00242017	0.00089454	0.0203098	0.0221834	7.23989e-07		0.00377894	0.00231395	0.00153626	0.000363051	0.0399116	0.0271663	0.00535785	0.00401954	0.0629986	0.0963197	0.0320288	0.0375761	0.0476562	0.0582499	0.000737724	0.00112235	0.00268926	0.0115105	0.0172988	0.0195897	0.00176515	0.00225445	0.0379087	0.0477633	0.0438347	0.0437137	0.0198859	0.0262185	0.00523026	0.0123514
		N	11	11	11	11	11	11	11	11	11	11	11	11	11	11	11	11	11	11	11	11	11	11	11	11	11	11	11	11	11	11	11	11	11	11	11	11	11	11	11	11
	RLA	Pearson Correlation	.a	.a	-0.126156	0.169167	.773**	.786**	0.493836	0.550813	.803**	.790**	1	.982**	.905**	.879**	.639*	.646*	.828**	.850**	.643*	0.575013	.663*	.671*	0.492142	0.482668	.720*	.757**	.623*	0.566381	.686*	.697*	.755**	.723*	0.556953	0.525672	0.582443	0.588706	0.556212	0.539015	0.597573	0.562367
		Sig. (2-tailed)			0.711671	0.619013	0.005235	0.00415235	0.122626	0.0790787	0.0029166	0.00377894		8.64603e-08	0.000130458	0.000360545	0.0343963	0.0317343	0.00164321	0.000928693	0.0327891	0.0642285	0.0260763	0.0236847	0.124114	0.13265	0.0124161	0.00693629	0.0403959	0.0692883	0.0196907	0.0171094	0.00721118	0.0119727	0.0751137	0.0967616	0.0600781	0.0567245	0.0755855	0.0870836	0.0521979	0.0717303
		N	11	11	11	11	11	11	11	11	11	11	11	11	11	11	11	11	11	11	11	11	11	11	11	11	11	11	11	11	11	11	11	11	11	11	11	11	11	11	11	11
	RLP	Pearson Correlation	.a	.a	-0.118295	0.0785705	.738**	.768**	0.508332	0.563945	.801**	.814**	.982**	1	.879**	.874**	.676*	.702*	.825**	.857**	.654*	.607*	.691*	.708*	0.541409	0.532213	.724*	.764**	.643*	0.588966	.681*	.709*	.750**	.740**	0.59111	0.583464	.604*	.619*	.644*	.651*	.649*	.632*
		Sig. (2-tailed)			0.729034	0.818383	0.00953701	0.00577033	0.110357	0.0707635	0.00306252	0.00231395	8.64603e-08		0.000362029	0.000428102	0.0224005	0.0160248	0.00175651	0.00075555	0.0288885	0.0475602	0.0186577	0.0148612	0.0854179	0.0919333	0.0118121	0.00621825	0.0328538	0.0565878	0.0211871	0.0144876	0.00786947	0.00918806	0.0554717	0.0595225	0.0489066	0.0423243	0.0325333	0.0299638	0.0307008	0.0371544
		N	11	11	11	11	11	11	11	11	11	11	11	11	11	11	11	11	11	11	11	11	11	11	11	11	11	11	11	11	11	11	11	11	11	11	11	11	11	11	11	11
	LFLA	Pearson Correlation	.a	.a	-0.259447	0.154226	.764**	.798**	0.448325	0.486702	.877**	.831**	.905**	.879**	1	.950**	.769**	.772**	.764**	.767**	0.587954	0.514317	0.595211	0.595813	0.525379	0.476602	.671*	.694*	.638*	0.556461	.789**	.780**	.774**	.737**	0.379318	0.336869	0.465183	0.459724	.603*	0.520691	.647*	.608*
		Sig. (2-tailed)			0.441053	0.650718	0.00624486	0.0032119	0.166668	0.128971	0.000390883	0.00153626	0.000130458	0.000362029		7.49075e-06	0.00567423	0.00540844	0.00620692	0.00585323	0.0571201	0.105533	0.0533787	0.0530757	0.0969821	0.138306	0.0239461	0.017844	0.0347171	0.0754266	0.003857	0.00465831	0.00516273	0.0096269	0.249926	0.311052	0.149363	0.154838	0.0494896	0.100548	0.0313612	0.0474257
		N	11	11	11	11	11	11	11	11	11	11	11	11	11	11	11	11	11	11	11	11	11	11	11	11	11	11	11	11	11	11	11	11	11	11	11	11	11	11	11	11
	LFLP	Pearson Correlation	.a	.a	-0.384328	-0.0384227	.804**	.834**	0.538733	0.556216	.885**	.879**	.879**	.874**	.950**	1	.789**	.801**	.775**	.787**	.695*	.669*	.624*	.626*	.705*	.681*	.705*	.703*	.633*	0.552997	.727*	.719*	.761**	.734*	0.321178	0.294806	0.433665	0.445064	0.566907	0.494837	.669*	.631*
		Sig. (2-tailed)			0.243206	0.910698	0.00287448	0.00140995	0.0872814	0.0755828	0.000290972	0.000363051	0.000360545	0.000428102	7.49075e-06		0.00386253	0.0030319	0.00510098	0.00403955	0.0175744	0.0243162	0.0403653	0.039244	0.0154404	0.0209753	0.0154117	0.0158273	0.0365545	0.0776532	0.0112854	0.0126971	0.00653184	0.0100818	0.335514	0.378827	0.18268	0.170153	0.0689726	0.121752	0.0242492	0.0373626
		N	11	11	11	11	11	11	11	11	11	11	11	11	11	11	11	11	11	11	11	11	11	11	11	11	11	11	11	11	11	11	11	11	11	11	11	11	11	11	11	11
	RRA	Pearson Correlation	.a	.a	-0.393477	-0.274992	0.533858	0.598432	0.442455	0.440764	.617*	.625*	.639*	.676*	.769**	.789**	1	.991**	.606*	.630*	.665*	.618*	0.599896	.647*	0.509874	0.49525	0.378717	0.347718	0.343002	0.301594	.645*	.651*	0.523886	0.532467	0.0584647	0.0952268	0.221491	0.277422	0.53513	0.448029	0.530411	0.581979
		Sig. (2-tailed)			0.231208	0.413127	0.0907445	0.0517726	0.172972	0.174815	0.0433521	0.0399116	0.0343963	0.0224005	0.00567423	0.00386253		3.32983e-09	0.0480885	0.037688	0.0254949	0.0425125	0.051054	0.0314501	0.1091	0.121392	0.25074	0.294722	0.301762	0.36742	0.0319894	0.0300676	0.0981089	0.0917493	0.864423	0.780622	0.512771	0.408842	0.0898327	0.166983	0.0932477	0.0603317
		N	11	11	11	11	11	11	11	11	11	11	11	11	11	11	11	11	11	11	11	11	11	11	11	11	11	11	11	11	11	11	11	11	11	11	11	11	11	11	11	11
	RRP	Pearson Correlation	.a	.a	-0.354782	-0.277739	0.545026	.619*	0.429862	0.434871	.642*	.660*	.646*	.702*	.772**	.801**	.991**	1	.622*	.651*	.670*	.633*	.612*	.658*	0.547888	0.525891	0.408614	0.388984	0.399392	0.356489	.643*	.662*	0.552919	0.573082	0.109091	0.153807	0.265096	0.319707	0.594468	0.524647	0.568464	.618*
		Sig. (2-tailed)			0.284349	0.408284	0.082941	0.0422505	0.18698	0.181328	0.0333298	0.0271663	0.0317343	0.0160248	0.00540844	0.0030319	3.32983e-09		0.0410685	0.0301176	0.0240176	0.0365213	0.0452165	0.0278322	0.0810156	0.0965974	0.212131	0.237057	0.223638	0.281873	0.0329768	0.0264561	0.0777032	0.0653376	0.749509	0.651614	0.430804	0.337859	0.0537535	0.0975332	0.0680434	0.0427579
		N	11	11	11	11	11	11	11	11	11	11	11	11	11	11	11	11	11	11	11	11	11	11	11	11	11	11	11	11	11	11	11	11	11	11	11	11	11	11	11	11
	RHIPEXA	Pearson Correlation	.a	.a	-0.291678	0.089704	.914**	.923**	.727*	.808**	.832**	.772**	.828**	.825**	.764**	.775**	.606*	.622*	1	.994**	.878**	.801**	.910**	.898**	.670*	.637*	.789**	.808**	.800**	.782**	.800**	.819**	.919**	.906**	.645*	.638*	.844**	.872**	.694*	.643*	.789**	.762**
		Sig. (2-tailed)			0.384145	0.793099	8.34864e-05	5.14305e-05	0.0112195	0.00262224	0.00150757	0.00535785	0.00164321	0.00175651	0.00620692	0.00510098	0.0480885	0.0410685		4.20707e-10	0.000372679	0.00304883	9.89074e-05	0.000175325	0.0239846	0.0352178	0.00386972	0.00260608	0.00311473	0.00444375	0.00309454	0.00204644	6.31335e-05	0.000123149	0.0321419	0.0347961	0.00109354	0.000466741	0.0178891	0.0328655	0.00389654	0.00643657
		N	11	11	11	11	11	11	11	11	11	11	11	11	11	11	11	11	11	11	11	11	11	11	11	11	11	11	11	11	11	11	11	11	11	11	11	11	11	11	11	11
	RHIPEXP	Pearson Correlation	.a	.a	-0.257616	0.0532948	.913**	.924**	.706*	.782**	.831**	.787**	.850**	.857**	.767**	.787**	.630*	.651*	.994**	1	.878**	.802**	.916**	.907**	.658*	.629*	.793**	.813**	.788**	.774**	.773**	.795**	.904**	.897**	.653*	.652*	.834**	.865**	.696*	.658*	.773**	.748**
		Sig. (2-tailed)			0.444398	0.876329	8.87828e-05	4.76871e-05	0.0152764	0.00442101	0.0015114	0.00401954	0.000928693	0.00075555	0.00585323	0.00403955	0.037688	0.0301176	4.20707e-10		0.000382719	0.00299807	7.51784e-05	0.000117871	0.0276421	0.0380562	0.00362029	0.00235489	0.00392958	0.00518122	0.00531459	0.00342681	0.00013391	0.000179753	0.0292537	0.0296799	0.00140316	0.000577233	0.0173781	0.02761	0.00526325	0.00806606
		N	11	11	11	11	11	11	11	11	11	11	11	11	11	11	11	11	11	11	11	11	11	11	11	11	11	11	11	11	11	11	11	11	11	11	11	11	11	11	11	11
	RHIPADA	Pearson Correlation	.a	.a	-0.425394	-0.122978	.814**	.822**	.660*	.722*	.614*	0.57718	.643*	.654*	0.587954	.695*	.665*	.670*	.878**	.878**	1	.968**	.845**	.859**	.771**	.755**	.605*	0.586038	.605*	.620*	.650*	.682*	.761**	.763**	0.28583	0.309854	.622*	.683*	0.513927	0.425288	.653*	.654*
		Sig. (2-tailed)			0.192111	0.718676	0.0022897	0.00188393	0.0270136	0.0121852	0.0444419	0.0629986	0.0327891	0.0288885	0.0571201	0.0175744	0.0254949	0.0240176	0.000372679	0.000382719		1.03094e-06	0.00104503	0.000699773	0.00547914	0.00724001	0.048448	0.0581368	0.0488014	0.0418743	0.0303016	0.0207456	0.00652928	0.00626476	0.394183	0.35378	0.0409222	0.020548	0.105843	0.192233	0.0294351	0.0290973
		N	11	11	11	11	11	11	11	11	11	11	11	11	11	11	11	11	11	11	11	11	11	11	11	11	11	11	11	11	11	11	11	11	11	11	11	11	11	11	11	11
	RHIPADP	Pearson Correlation	.a	.a	-0.439428	-0.165805	.722*	.730*	.655*	.709*	0.546488	0.526262	0.575013	.607*	0.514317	.669*	.618*	.633*	.801**	.802**	.968**	1	.800**	.817**	.877**	.871**	0.556818	0.5352	0.526887	0.543525	0.602054	.637*	.671*	.686*	0.212514	0.24698	0.551565	.613*	0.504262	0.431465	.655*	.667*
		Sig. (2-tailed)			0.176279	0.626099	0.0120706	0.0108199	0.0288748	0.0145799	0.0819537	0.0963197	0.0642285	0.0475602	0.105533	0.0243162	0.0425125	0.0365213	0.00304883	0.00299807	1.03094e-06		0.00310788	0.00211849	0.000391364	0.000484348	0.0751996	0.0897823	0.0958526	0.0839633	0.0500071	0.0351428	0.0236645	0.0196742	0.530423	0.464069	0.0785857	0.0447022	0.113718	0.185161	0.0287709	0.0249819
		N	11	11	11	11	11	11	11	11	11	11	11	11	11	11	11	11	11	11	11	11	11	11	11	11	11	11	11	11	11	11	11	11	11	11	11	11	11	11	11	11
	LHIPEXA	Pearson Correlation	.a	.a	-0.320273	-0.0533067	.808**	.812**	.756**	.819**	.716*	.645*	.663*	.691*	0.595211	.624*	0.599896	.612*	.910**	.916**	.845**	.800**	1	.993**	.647*	.604*	.745**	.742**	.691*	.732*	.806**	.813**	.813**	.834**	0.597838	.608*	.847**	.879**	.760**	.699*	.821**	.822**
		Sig. (2-tailed)			0.336955	0.876301	0.00260223	0.00242183	0.00708669	0.00203306	0.0132513	0.0320288	0.0260763	0.0186577	0.0533787	0.0403653	0.051054	0.0452165	9.89074e-05	7.51784e-05	0.00104503	0.00310788		1.26507e-09	0.0312782	0.0492116	0.00848203	0.0088855	0.0184929	0.0103841	0.00275404	0.00232828	0.00236634	0.00141906	0.0520662	0.0473314	0.00099445	0.000360776	0.00659247	0.0167523	0.00193685	0.00191059
		N	11	11	11	11	11	11	11	11	11	11	11	11	11	11	11	11	11	11	11	11	11	11	11	11	11	11	11	11	11	11	11	11	11	11	11	11	11	11	11	11
	LHIPEXP	Pearson Correlation	.a	.a	-0.345128	-0.102556	.773**	.784**	.756**	.815**	.689*	.630*	.671*	.708*	0.595813	.626*	.647*	.658*	.898**	.907**	.859**	.817**	.993**	1	.647*	.608*	.724*	.717*	.664*	.707*	.807**	.823**	.794**	.820**	0.566152	0.585466	.815**	.854**	.770**	.708*	.819**	.834**
		Sig. (2-tailed)			0.298577	0.764135	0.00531517	0.00426431	0.00713935	0.00222041	0.0190918	0.0375761	0.0236847	0.0148612	0.0530757	0.039244	0.0314501	0.0278322	0.000175325	0.000117871	0.000699773	0.00211849	1.26507e-09		0.0313634	0.0470307	0.0116946	0.0130051	0.0258959	0.0150315	0.00268475	0.00186976	0.00353423	0.00199044	0.0694259	0.058443	0.00224124	0.000825136	0.00555233	0.0147969	0.00204568	0.00142951
		N	11	11	11	11	11	11	11	11	11	11	11	11	11	11	11	11	11	11	11	11	11	11	11	11	11	11	11	11	11	11	11	11	11	11	11	11	11	11	11	11
	LHIPADA	Pearson Correlation	.a	.a	-0.507202	-0.164935	.624*	.643*	.654*	.685*	.615*	.607*	0.492142	0.541409	0.525379	.705*	0.509874	0.547888	.670*	.658*	.771**	.877**	.647*	.647*	1	.982**	0.583487	0.565312	0.553963	0.526966	.614*	.633*	.628*	.645*	0.208636	0.227221	0.472911	0.504421	0.570474	0.512435	.742**	.736**
		Sig. (2-tailed)			0.111283	0.627937	0.0401175	0.0328998	0.0290967	0.0199861	0.04398	0.0476562	0.124114	0.0854179	0.0969821	0.0154404	0.1091	0.0810156	0.0239846	0.0276421	0.00547914	0.000391364	0.0312782	0.0313634		8.1567e-08	0.0595099	0.0699332	0.0770279	0.0957939	0.0446329	0.0367185	0.0385453	0.0319706	0.538127	0.501636	0.141822	0.113585	0.0668569	0.107035	0.00897863	0.00979408
		N	11	11	11	11	11	11	11	11	11	11	11	11	11	11	11	11	11	11	11	11	11	11	11	11	11	11	11	11	11	11	11	11	11	11	11	11	11	11	11	11
	LHIPADP	Pearson Correlation	.a	.a	-0.512366	-0.235296	0.572132	0.583952	.680*	.699*	0.563169	0.585827	0.482668	0.532213	0.476602	.681*	0.49525	0.525891	.637*	.629*	.755**	.871**	.604*	.608*	.982**	1	0.522874	0.49386	0.459736	0.421196	0.521971	0.535996	0.543438	0.554738	0.190244	0.219072	0.402362	0.447654	0.474822	0.445344	.665*	.673*
		Sig. (2-tailed)			0.10709	0.486126	0.0658886	0.0592582	0.0212665	0.0166718	0.0712379	0.0582499	0.13265	0.0919333	0.138306	0.0209753	0.121392	0.0965974	0.0352178	0.0380562	0.00724001	0.000484348	0.0492116	0.0470307	8.1567e-08		0.0988769	0.122605	0.154826	0.197008	0.0995661	0.0892149	0.0840229	0.0765284	0.575273	0.517501	0.219893	0.167382	0.139995	0.169851	0.025543	0.0232773
		N	11	11	11	11	11	11	11	11	11	11	11	11	11	11	11	11	11	11	11	11	11	11	11	11	11	11	11	11	11	11	11	11	11	11	11	11	11	11	11	11
	RSHEXA	Pearson Correlation	.a	.a	-0.473905	-0.117754	.849**	.857**	.722*	.736**	.887**	.858**	.720*	.724*	.671*	.705*	0.378717	0.408614	.789**	.793**	.605*	0.556818	.745**	.724*	0.583487	0.522874	1	.986**	.906**	.902**	.766**	.760**	.903**	.901**	.727*	.674*	.817**	.789**	.738**	.671*	.854**	.771**
		Sig. (2-tailed)			0.14087	0.730233	0.000940376	0.000758626	0.0120959	0.00974854	0.000267411	0.000737724	0.0124161	0.0118121	0.0239461	0.0154117	0.25074	0.212131	0.00386972	0.00362029	0.048448	0.0751996	0.00848203	0.0116946	0.0595099	0.0988769		3.01041e-08	0.000119955	0.000145958	0.00602512	0.0066313	0.000143076	0.00014997	0.0112358	0.0230931	0.00214078	0.00386602	0.00945689	0.0239125	0.000812429	0.00548299
		N	11	11	11	11	11	11	11	11	11	11	11	11	11	11	11	11	11	11	11	11	11	11	11	11	11	11	11	11	11	11	11	11	11	11	11	11	11	11	11	11
	RSHEXP	Pearson Correlation	.a	.a	-0.335123	0.0182355	.847**	.857**	.647*	.686*	.883**	.843**	.757**	.764**	.694*	.703*	0.347718	0.388984	.808**	.813**	0.586038	0.5352	.742**	.717*	0.565312	0.49386	.986**	1	.928**	.921**	.763**	.772**	.916**	.917**	.774**	.721*	.857**	.824**	.765**	.716*	.845**	.758**
		Sig. (2-tailed)			0.313724	0.95756	0.000990949	0.000740215	0.0314381	0.019822	0.000312673	0.00112235	0.00693629	0.00621825	0.017844	0.0158273	0.294722	0.237057	0.00260608	0.00235489	0.0581368	0.0897823	0.0088855	0.0130051	0.0699332	0.122605	3.01041e-08		3.91779e-05	5.77397e-05	0.00624867	0.00541609	7.43714e-05	7.02704e-05	0.00520955	0.0123734	0.000757458	0.00183678	0.00605064	0.0132654	0.00105592	0.00682651
		N	11	11	11	11	11	11	11	11	11	11	11	11	11	11	11	11	11	11	11	11	11	11	11	11	11	11	11	11	11	11	11	11	11	11	11	11	11	11	11	11
	RSHERA	Pearson Correlation	.a	.a	-0.349952	0.0121859	.829**	.866**	0.593989	.647*	.855**	.807**	.623*	.643*	.638*	.633*	0.343002	0.399392	.800**	.788**	.605*	0.526887	.691*	.664*	0.553963	0.459736	.906**	.928**	1	.983**	.737**	.770**	.953**	.961**	.728*	.695*	.863**	.839**	.782**	.721*	.842**	.761**
		Sig. (2-tailed)			0.291419	0.971633	0.00161527	0.000572562	0.0539964	0.0313536	0.000798507	0.00268926	0.0403959	0.0328538	0.0347171	0.0365545	0.301762	0.223638	0.00311473	0.00392958	0.0488014	0.0958526	0.0184929	0.0258959	0.0770279	0.154826	0.000119955	3.91779e-05		7.0591e-08	0.00969722	0.00557958	5.7104e-06	2.39632e-06	0.0110216	0.0176537	0.000632305	0.00126009	0.00444182	0.0122846	0.00116011	0.00658074
		N	11	11	11	11	11	11	11	11	11	11	11	11	11	11	11	11	11	11	11	11	11	11	11	11	11	11	11	11	11	11	11	11	11	11	11	11	11	11	11	11
	RSHERP	Pearson Correlation	.a	.a	-0.33186	0.00656902	.815**	.844**	0.573318	.631*	.789**	.725*	0.566381	0.588966	0.556461	0.552997	0.301594	0.356489	.782**	.774**	.620*	0.543525	.732*	.707*	0.526966	0.421196	.902**	.921**	.983**	1	.729*	.766**	.936**	.956**	.712*	.680*	.895**	.869**	.787**	.713*	.835**	.756**
		Sig. (2-tailed)			0.318754	0.984707	0.0022402	0.00107484	0.0652016	0.0373932	0.00391855	0.0115105	0.0692883	0.0565878	0.0754266	0.0776532	0.36742	0.281873	0.00444375	0.00518122	0.0418743	0.0839633	0.0103841	0.0150315	0.0957939	0.197008	0.000145958	5.77397e-05	7.0591e-08		0.0108963	0.00602518	2.21063e-05	4.15369e-06	0.0139236	0.0213049	0.000201616	0.000508224	0.00404291	0.0137444	0.00136423	0.00716264
		N	11	11	11	11	11	11	11	11	11	11	11	11	11	11	11	11	11	11	11	11	11	11	11	11	11	11	11	11	11	11	11	11	11	11	11	11	11	11	11	11
	LSHEXA	Pearson Correlation	.a	.a	-0.481468	0.0838192	.722*	.751**	.692*	.740**	.810**	.696*	.686*	.681*	.789**	.727*	.645*	.643*	.800**	.773**	.650*	0.602054	.806**	.807**	.614*	0.521971	.766**	.763**	.737**	.729*	1	.988**	.856**	.850**	0.483452	0.446078	.711*	.698*	.843**	.704*	.907**	.890**
		Sig. (2-tailed)			0.133758	0.806443	0.0121886	0.00774406	0.0183303	0.0092251	0.00251164	0.0172988	0.0196907	0.0211871	0.003857	0.0112854	0.0319894	0.0329768	0.00309454	0.00531459	0.0303016	0.0500071	0.00275404	0.00268475	0.0446329	0.0995661	0.00602512	0.00624867	0.00969722	0.0108963		1.34447e-08	0.000775723	0.000908878	0.13193	0.169065	0.0141986	0.0168524	0.00111841	0.015522	0.000114873	0.00023913
		N	11	11	11	11	11	11	11	11	11	11	11	11	11	11	11	11	11	11	11	11	11	11	11	11	11	11	11	11	11	11	11	11	11	11	11	11	11	11	11	11
	LSHEXP	Pearson Correlation	.a	.a	-0.431529	0.0927381	.712*	.753**	.660*	.722*	.790**	.687*	.697*	.709*	.780**	.719*	.651*	.662*	.819**	.795**	.682*	.637*	.813**	.823**	.633*	0.535996	.760**	.772**	.770**	.766**	.988**	1	.875**	.881**	0.505572	0.482584	.742**	.734*	.885**	.760**	.920**	.910**
		Sig. (2-tailed)			0.185088	0.786239	0.0140499	0.00743335	0.0271882	0.012074	0.00379012	0.0195897	0.0171094	0.0144876	0.00465831	0.0126971	0.0300676	0.0264561	0.00204644	0.00342681	0.0207456	0.0351428	0.00232828	0.00186976	0.0367185	0.0892149	0.0066313	0.00541609	0.00557958	0.00602518	1.34447e-08		0.000423716	0.000341037	0.112629	0.132727	0.00896925	0.0100463	0.000298323	0.00660327	6.20105e-05	0.000101182
		N	11	11	11	11	11	11	11	11	11	11	11	11	11	11	11	11	11	11	11	11	11	11	11	11	11	11	11	11	11	11	11	11	11	11	11	11	11	11	11	11
	LSHERA	Pearson Correlation	.a	.a	-0.399883	0.065591	.920**	.946**	.669*	.732*	.900**	.825**	.755**	.750**	.774**	.761**	0.523886	0.552919	.919**	.904**	.761**	.671*	.813**	.794**	.628*	0.543438	.903**	.916**	.953**	.936**	.856**	.875**	1	.991**	.653*	.616*	.858**	.849**	.775**	.679*	.866**	.799**
		Sig. (2-tailed)			0.223016	0.848054	5.97078e-05	1.07072e-05	0.0244068	0.01041	0.000159358	0.00176515	0.00721118	0.00786947	0.00516273	0.00653184	0.0981089	0.0777032	6.31335e-05	0.00013391	0.00652928	0.0236645	0.00236634	0.00353423	0.0385453	0.0840229	0.000143076	7.43714e-05	5.7104e-06	2.21063e-05	0.000775723	0.000423716		3.00058e-09	0.029345	0.0433874	0.000736989	0.000942344	0.00505158	0.0215713	0.000574973	0.00314425
		N	11	11	11	11	11	11	11	11	11	11	11	11	11	11	11	11	11	11	11	11	11	11	11	11	11	11	11	11	11	11	11	11	11	11	11	11	11	11	11	11
	LSHERP	Pearson Correlation	.a	.a	-0.385238	0.0159594	.893**	.928**	.660*	.724*	.881**	.815**	.723*	.740**	.737**	.734*	0.532467	0.573082	.906**	.897**	.763**	.686*	.834**	.820**	.645*	0.554738	.901**	.917**	.961**	.956**	.850**	.881**	.991**	1	.664*	.641*	.876**	.870**	.831**	.744**	.893**	.837**
		Sig. (2-tailed)			0.241998	0.962854	0.000217074	3.83043e-05	0.0269911	0.0117578	0.000345669	0.00225445	0.0119727	0.00918806	0.0096269	0.0100818	0.0917493	0.0653376	0.000123149	0.000179753	0.00626476	0.0196742	0.00141906	0.00199044	0.0319706	0.0765284	0.00014997	7.02704e-05	2.39632e-06	4.15369e-06	0.000908878	0.000341037	3.00058e-09		0.0258838	0.0336508	0.000407719	0.000491576	0.0015371	0.00867001	0.000211175	0.00132313
		N	11	11	11	11	11	11	11	11	11	11	11	11	11	11	11	11	11	11	11	11	11	11	11	11	11	11	11	11	11	11	11	11	11	11	11	11	11	11	11	11
	RELBFLA	Pearson Correlation	.a	.a	-0.00262755	0.0785447	0.534526	0.544014	0.570817	.625*	.628*	.630*	0.556953	0.59111	0.379318	0.321178	0.0584647	0.109091	.645*	.653*	0.28583	0.212514	0.597838	0.566152	0.208636	0.190244	.727*	.774**	.728*	.712*	0.483452	0.505572	.653*	.664*	1	.988**	.860**	.843**	.657*	.745**	.632*	0.593334
		Sig. (2-tailed)			0.993883	0.818442	0.0902645	0.083629	0.0666558	0.039787	0.0384631	0.0379087	0.0751137	0.0554717	0.249926	0.335514	0.864423	0.749509	0.0321419	0.0292537	0.394183	0.530423	0.0520662	0.0694259	0.538127	0.575273	0.0112358	0.00520955	0.0110216	0.0139236	0.13193	0.112629	0.029345	0.0258838		1.38289e-08	0.000684927	0.00112651	0.0279778	0.00845541	0.0371201	0.0543298
		N	11	11	11	11	11	11	11	11	11	11	11	11	11	11	11	11	11	11	11	11	11	11	11	11	11	11	11	11	11	11	11	11	11	11	11	11	11	11	11	11
	RELBFLP	Pearson Correlation	.a	.a	0.0156732	0.0119165	0.488361	0.509128	0.57242	.628*	0.584892	.607*	0.525672	0.583464	0.336869	0.294806	0.0952268	0.153807	.638*	.652*	0.309854	0.24698	.608*	0.585466	0.227221	0.219072	.674*	.721*	.695*	.680*	0.446078	0.482584	.616*	.641*	.988**	1	.845**	.843**	.673*	.782**	.624*	.608*
		Sig. (2-tailed)			0.96352	0.97226	0.127478	0.109707	0.0657212	0.0385042	0.0587509	0.0477633	0.0967616	0.0595225	0.311052	0.378827	0.780622	0.651614	0.0347961	0.0296799	0.35378	0.464069	0.0473314	0.058443	0.501636	0.517501	0.0230931	0.0123734	0.0176537	0.0213049	0.169065	0.132727	0.0433874	0.0336508	1.38289e-08		0.00105507	0.00111105	0.0232125	0.0044387	0.0402601	0.0473268
		N	11	11	11	11	11	11	11	11	11	11	11	11	11	11	11	11	11	11	11	11	11	11	11	11	11	11	11	11	11	11	11	11	11	11	11	11	11	11	11	11
	RELBEXA	Pearson Correlation	.a	.a	-0.150674	0.14565	.753**	.757**	.654*	.743**	.693*	.615*	0.582443	.604*	0.465183	0.433665	0.221491	0.265096	.844**	.834**	.622*	0.551565	.847**	.815**	0.472911	0.402362	.817**	.857**	.863**	.895**	.711*	.742**	.858**	.876**	.860**	.845**	1	.992**	.777**	.762**	.805**	.760**
		Sig. (2-tailed)			0.658334	0.669157	0.00741611	0.00697079	0.0289968	0.00875165	0.0180644	0.0438347	0.0600781	0.0489066	0.149363	0.18268	0.512771	0.430804	0.00109354	0.00140316	0.0409222	0.0785857	0.00099445	0.00224124	0.141822	0.219893	0.00214078	0.000757458	0.000632305	0.000201616	0.0141986	0.00896925	0.000736989	0.000407719	0.000684927	0.00105507		1.90457e-09	0.004883	0.00636448	0.00278538	0.00662905
		N	11	11	11	11	11	11	11	11	11	11	11	11	11	11	11	11	11	11	11	11	11	11	11	11	11	11	11	11	11	11	11	11	11	11	11	11	11	11	11	11
	RELBEXP	Pearson Correlation	.a	.a	-0.167683	0.0909912	.757**	.764**	.688*	.778**	.681*	.616*	0.588706	.619*	0.459724	0.445064	0.277422	0.319707	.872**	.865**	.683*	.613*	.879**	.854**	0.504421	0.447654	.789**	.824**	.839**	.869**	.698*	.734*	.849**	.870**	.843**	.843**	.992**	1	.769**	.763**	.800**	.770**
		Sig. (2-tailed)			0.622138	0.790187	0.00698687	0.00620357	0.0191876	0.00483313	0.0211743	0.0437137	0.0567245	0.0423243	0.154838	0.170153	0.408842	0.337859	0.000466741	0.000577233	0.020548	0.0447022	0.000360776	0.000825136	0.113585	0.167382	0.00386602	0.00183678	0.00126009	0.000508224	0.0168524	0.0100463	0.000942344	0.000491576	0.00112651	0.00111105	1.90457e-09		0.00564275	0.00635611	0.00312192	0.00556511
		N	11	11	11	11	11	11	11	11	11	11	11	11	11	11	11	11	11	11	11	11	11	11	11	11	11	11	11	11	11	11	11	11	11	11	11	11	11	11	11	11
	LELBFLA	Pearson Correlation	.a	.a	-0.291007	-0.0668826	0.555198	.625*	0.596887	.647*	.727*	.686*	0.556212	.644*	.603*	0.566907	0.53513	0.594468	.694*	.696*	0.513927	0.504262	.760**	.770**	0.570474	0.474822	.738**	.765**	.782**	.787**	.843**	.885**	.775**	.831**	.657*	.673*	.777**	.769**	1	.963**	.933**	.941**
		Sig. (2-tailed)			0.38529	0.845093	0.076233	0.0398523	0.0525389	0.0312737	0.0111794	0.0198859	0.0755855	0.0325333	0.0494896	0.0689726	0.0898327	0.0537535	0.0178891	0.0173781	0.105843	0.113718	0.00659247	0.00555233	0.0668569	0.139995	0.00945689	0.00605064	0.00444182	0.00404291	0.00111841	0.000298323	0.00505158	0.0015371	0.0279778	0.0232125	0.004883	0.00564275		1.946e-06	2.83303e-05	1.58305e-05
		N	11	11	11	11	11	11	11	11	11	11	11	11	11	11	11	11	11	11	11	11	11	11	11	11	11	11	11	11	11	11	11	11	11	11	11	11	11	11	11	11
	LELBFLP	Pearson Correlation	.a	.a	-0.13785	-0.0722448	0.460883	0.533553	0.550796	.605*	.663*	.663*	0.539015	.651*	0.520691	0.494837	0.448029	0.524647	.643*	.658*	0.425288	0.431465	.699*	.708*	0.512435	0.445344	.671*	.716*	.721*	.713*	.704*	.760**	.679*	.744**	.745**	.782**	.762**	.763**	.963**	1	.856**	.878**
		Sig. (2-tailed)			0.686071	0.832819	0.153665	0.0909643	0.0790897	0.048503	0.0262598	0.0262185	0.0870836	0.0299638	0.100548	0.121752	0.166983	0.0975332	0.0328655	0.02761	0.192233	0.185161	0.0167523	0.0147969	0.107035	0.169851	0.0239125	0.0132654	0.0122846	0.0137444	0.015522	0.00660327	0.0215713	0.00867001	0.00845541	0.0044387	0.00636448	0.00635611	1.946e-06		0.000777809	0.000382272
		N	11	11	11	11	11	11	11	11	11	11	11	11	11	11	11	11	11	11	11	11	11	11	11	11	11	11	11	11	11	11	11	11	11	11	11	11	11	11	11	11
	LELBEXA	Pearson Correlation	.a	.a	-0.534275	-0.135093	.703*	.746**	.794**	.828**	.825**	.773**	0.597573	.649*	.647*	.669*	0.530411	0.568464	.789**	.773**	.653*	.655*	.821**	.819**	.742**	.665*	.854**	.845**	.842**	.835**	.907**	.920**	.866**	.893**	.632*	.624*	.805**	.800**	.933**	.856**	1	.984**
		Sig. (2-tailed)			0.0904451	0.692081	0.0157344	0.00837628	0.00348886	0.00165456	0.00177594	0.00523026	0.0521979	0.0307008	0.0313612	0.0242492	0.0932477	0.0680434	0.00389654	0.00526325	0.0294351	0.0287709	0.00193685	0.00204568	0.00897863	0.025543	0.000812429	0.00105592	0.00116011	0.00136423	0.000114873	6.20105e-05	0.000574973	0.000211175	0.0371201	0.0402601	0.00278538	0.00312192	2.83303e-05	0.000777809		4.24687e-08
		N	11	11	11	11	11	11	11	11	11	11	11	11	11	11	11	11	11	11	11	11	11	11	11	11	11	11	11	11	11	11	11	11	11	11	11	11	11	11	11	11
	LELBEXP	Pearson Correlation	.a	.a	-0.531394	-0.189914	.619*	.671*	.804**	.836**	.759**	.721*	0.562367	.632*	.608*	.631*	0.581979	.618*	.762**	.748**	.654*	.667*	.822**	.834**	.736**	.673*	.771**	.758**	.761**	.756**	.890**	.910**	.799**	.837**	0.593334	.608*	.760**	.770**	.941**	.878**	.984**	1
		Sig. (2-tailed)			0.0925294	0.57595	0.0422579	0.0237018	0.00286311	0.00133421	0.00680251	0.0123514	0.0717303	0.0371544	0.0474257	0.0373626	0.0603317	0.0427579	0.00643657	0.00806606	0.0290973	0.0249819	0.00191059	0.00142951	0.00979408	0.0232773	0.00548299	0.00682651	0.00658074	0.00716264	0.00023913	0.000101182	0.00314425	0.00132313	0.0543298	0.0473268	0.00662905	0.00556511	1.58305e-05	0.000382272	4.24687e-08
		N	11	11	11	11	11	11	11	11	11	11	11	11	11	11	11	11	11	11	11	11	11	11	11	11	11	11	11	11	11	11	11	11	11	11	11	11	11	11	11	11
	*. Correlation is significant at the 0.05 level (2-tailed).
	**. Correlation is significant at the 0.01 level (2-tailed).
	a. Cannot be computed because at least one of the variables is constant.

## Sheet: Correlations Para
	Correlations
			FIST	SARA	TIS	MAS	FLA	FLP	EXA	EXP	LFRA	LFRP	RLA	RLP	LFLA	LFLP	RRA	RRP	RHIPEXA	RHIPEXP	RHIPADA	RHIPADP	LHIPEXA	LHIPEXP	LHIPADA	LHIPADP	RSHEXA	RSHEXP	RSHERA	RSHERP	LSHEXA	LSHEXP	LSHERA	LSHERP	RELBFLA	RELBFLP	RELBEXA	RELBEXP	LELBFLA	LELBFLP	LELBEXA	LELBEXP
	FIST	Pearson Correlation	1	-.589**	.632**	0.152092	0.314293	0.281709	0.199376	0.206205	.495*	.497*	.603**	.555**	.549**	.525*	.592**	.567**	.603**	.598**	.571**	.515*	.605**	.598**	.580**	.507*	0.307432	0.275349	.497*	.516*	.464*	.440*	0.426436	0.409735	0.399504	0.293556	0.344704	0.334111	.485*	.485*	0.424792	0.416353
		Sig. (2-tailed)		0.00493663	0.00210564	0.510449	0.165278	0.216033	0.38624	0.369837	0.0226738	0.0219983	0.00381731	0.00907983	0.00990934	0.0145573	0.00465608	0.00735482	0.00379182	0.00417151	0.00681691	0.0169597	0.0036321	0.00417211	0.00587599	0.0188811	0.175205	0.227021	0.0218552	0.016753	0.0340098	0.0460616	0.05389	0.0650936	0.0727773	0.196514	0.125955	0.138804	0.0259227	0.0257367	0.0549223	0.0604609
		N	21	21	21	21	21	21	21	21	21	21	21	21	21	21	21	21	21	21	21	21	21	21	21	21	21	21	21	21	21	21	21	21	21	21	21	21	21	21	21	21
	SARA	Pearson Correlation	-.589**	1	-0.364243	-0.0101372	0.203937	0.247376	0.35596	0.357214	0.0554015	0.102874	-0.12661	-0.0530719	-0.0128153	0.0430872	-0.175344	-0.119933	-0.155395	-0.129539	0.0261305	0.0892669	-0.185451	-0.148295	0.0593001	0.11212	0.285991	0.337097	-0.0180399	-0.0295871	0.0597668	0.104705	-0.00160666	0.0557863	0.156499	0.285975	0.143783	0.176957	0.0515454	0.0589044	0.0887548	0.115544
		Sig. (2-tailed)	0.00493663		0.104527	0.965215	0.37524	0.279645	0.113259	0.111904	0.811479	0.65723	0.584459	0.819277	0.956032	0.85288	0.447109	0.604581	0.501197	0.575726	0.910481	0.70039	0.420923	0.521184	0.798467	0.628479	0.208835	0.135092	0.938136	0.898695	0.796913	0.651498	0.994485	0.810192	0.498122	0.208862	0.534077	0.442873	0.824397	0.799785	0.702033	0.617962
		N	21	21	21	21	21	21	21	21	21	21	21	21	21	21	21	21	21	21	21	21	21	21	21	21	21	21	21	21	21	21	21	21	21	21	21	21	21	21	21	21
	TIS	Pearson Correlation	.632**	-0.364243	1	-0.0146598	.466*	0.4307	0.399325	0.373997	.608**	.590**	.647**	.622**	.688**	.681**	.649**	.644**	.620**	.612**	.698**	.666**	.596**	.573**	.681**	.625**	.439*	0.42283	.541*	.570**	.546*	.528*	.465*	.481*	.475*	.447*	.433*	.442*	.549**	.552**	.516*	.510*
		Sig. (2-tailed)	0.00210564	0.104527		0.949712	0.0334328	0.0512823	0.0729181	0.0948857	0.00346089	0.00491636	0.00151577	0.00259575	0.000561687	0.000678915	0.00144235	0.00164513	0.00270452	0.00317589	0.000434991	0.000988029	0.0043283	0.00665215	0.000683168	0.00246412	0.0462653	0.0561736	0.0113266	0.00692375	0.0104088	0.0137847	0.0337368	0.0271729	0.0297158	0.0421575	0.0496831	0.0448793	0.00991538	0.00953975	0.0167342	0.0182836
		N	21	21	21	21	21	21	21	21	21	21	21	21	21	21	21	21	21	21	21	21	21	21	21	21	21	21	21	21	21	21	21	21	21	21	21	21	21	21	21	21
	MAS	Pearson Correlation	0.152092	-0.0101372	-0.0146598	1	0.0410545	0.057707	-0.175659	-0.123538	-0.251354	-0.242786	-0.232943	-0.212707	-0.229746	-0.221563	0.0027754	-0.00459902	0.122756	0.128293	0.119017	0.09769	0.0785355	0.0744094	0.0863956	0.103775	-0.295641	-0.28533	-0.320704	-0.28756	-0.202046	-0.209182	-0.215366	-0.185866	-0.125282	-0.11465	-0.0502386	-0.0331878	-0.0874983	-0.0352959	-0.0547757	-0.0312553
		Sig. (2-tailed)	0.510449	0.965215	0.949712		0.859753	0.803778	0.44628	0.593682	0.271732	0.28895	0.309543	0.354595	0.316418	0.334432	0.990474	0.984215	0.596038	0.579435	0.607364	0.673558	0.735076	0.74855	0.709618	0.654407	0.193206	0.209935	0.156358	0.206238	0.379778	0.362813	0.348468	0.419864	0.588438	0.620701	0.828784	0.886439	0.70607	0.879275	0.813572	0.893014
		N	21	21	21	21	21	21	21	21	21	21	21	21	21	21	21	21	21	21	21	21	21	21	21	21	21	21	21	21	21	21	21	21	21	21	21	21	21	21	21	21
	FLA	Pearson Correlation	0.314293	0.203937	.466*	0.0410545	1	.995**	.915**	.916**	.777**	.795**	.683**	.726**	.827**	.841**	.780**	.827**	0.392571	0.406871	.669**	.706**	0.354388	0.374594	.711**	.714**	.776**	.777**	.570**	.588**	.841**	.842**	.665**	.700**	.646**	.669**	.654**	.679**	.775**	.766**	.744**	.761**
		Sig. (2-tailed)	0.165278	0.37524	0.0334328	0.859753		1.33947e-20	6.48724e-09	5.53757e-09	3.36501e-05	1.69204e-05	0.00064522	0.000196711	3.87742e-06	1.7615e-06	2.99766e-05	3.73756e-06	0.0783591	0.0671795	0.000921528	0.000351126	0.114974	0.094318	0.00029931	0.000280134	3.50867e-05	3.40572e-05	0.00700085	0.00505182	1.75656e-06	1.71451e-06	0.000995932	0.000416	0.0015573	0.000911454	0.00129284	0.000705022	3.70078e-05	5.22683e-05	0.000109335	6.11475e-05
		N	21	21	21	21	21	21	21	21	21	21	21	21	21	21	21	21	21	21	21	21	21	21	21	21	21	21	21	21	21	21	21	21	21	21	21	21	21	21	21	21
	FLP	Pearson Correlation	0.281709	0.247376	0.4307	0.057707	.995**	1	.922**	.926**	.745**	.767**	.636**	.683**	.796**	.817**	.749**	.798**	0.391311	0.408309	.683**	.723**	0.337269	0.360314	.720**	.732**	.764**	.766**	.531*	.549**	.821**	.823**	.636**	.672**	.646**	.679**	.634**	.663**	.768**	.764**	.720**	.741**
		Sig. (2-tailed)	0.216033	0.279645	0.0512823	0.803778	1.33947e-20		2.96431e-09	1.70212e-09	0.000106916	4.91098e-05	0.00195365	0.000644946	1.61251e-05	6.20961e-06	9.30527e-05	1.47127e-05	0.0794073	0.0661258	0.000636665	0.000212019	0.13488	0.108606	0.000235768	0.000161463	5.48744e-05	5.07288e-05	0.0133502	0.00988649	5.09084e-06	4.5199e-06	0.00193877	0.000846725	0.00154207	0.000704983	0.00204323	0.00104592	4.76901e-05	5.61784e-05	0.000233731	0.00012276
		N	21	21	21	21	21	21	21	21	21	21	21	21	21	21	21	21	21	21	21	21	21	21	21	21	21	21	21	21	21	21	21	21	21	21	21	21	21	21	21	21
	EXA	Pearson Correlation	0.199376	0.35596	0.399325	-0.175659	.915**	.922**	1	.993**	.777**	.804**	.670**	.723**	.811**	.840**	.688**	.738**	.433*	.451*	.676**	.715**	0.341674	0.365964	.716**	.723**	.803**	.813**	.537*	.544*	.792**	.808**	.578**	.619**	.643**	.700**	.588**	.616**	.748**	.740**	.666**	.691**
		Sig. (2-tailed)	0.38624	0.113259	0.0729181	0.44628	6.48724e-09	2.96431e-09		8.13228e-19	3.40565e-05	1.10455e-05	0.000883351	0.000211242	8.07532e-06	1.90335e-06	0.000559892	0.000135849	0.049772	0.0402968	0.000777296	0.000267947	0.12954	0.102776	0.000259008	0.000215394	1.15183e-05	7.31175e-06	0.012093	0.0107199	1.87771e-05	9.38971e-06	0.00607876	0.00277815	0.00165703	0.000416272	0.00503432	0.00292053	9.73085e-05	0.000127008	0.000970262	0.00052125
		N	21	21	21	21	21	21	21	21	21	21	21	21	21	21	21	21	21	21	21	21	21	21	21	21	21	21	21	21	21	21	21	21	21	21	21	21	21	21	21	21
	EXP	Pearson Correlation	0.206205	0.357214	0.373997	-0.123538	.916**	.926**	.993**	1	.757**	.790**	.644**	.707**	.777**	.809**	.669**	.721**	0.429747	.450*	.668**	.711**	0.330027	0.353757	.713**	.721**	.771**	.783**	.491*	.498*	.755**	.777**	.536*	.580**	.609**	.671**	.559**	.587**	.712**	.708**	.634**	.661**
		Sig. (2-tailed)	0.369837	0.111904	0.0948857	0.593682	5.53757e-09	1.70212e-09	8.13228e-19		7.10879e-05	2.06285e-05	0.00161402	0.000341029	3.40285e-05	8.87707e-06	0.000905113	0.000229578	0.0518564	0.0404753	0.000937424	0.000303339	0.143996	0.115668	0.000286284	0.000228479	4.34771e-05	2.6909e-05	0.0238067	0.0217031	7.56429e-05	3.39419e-05	0.0122507	0.00587063	0.00341573	0.000866226	0.00843649	0.00510708	0.000290379	0.000330226	0.00201276	0.00109486
		N	21	21	21	21	21	21	21	21	21	21	21	21	21	21	21	21	21	21	21	21	21	21	21	21	21	21	21	21	21	21	21	21	21	21	21	21	21	21	21	21
	LFRA	Pearson Correlation	.495*	0.0554015	.608**	-0.251354	.777**	.745**	.777**	.757**	1	.986**	.870**	.874**	.938**	.925**	.760**	.795**	0.411885	0.416299	.659**	.668**	.471*	.481*	.708**	.660**	.816**	.797**	.736**	.730**	.803**	.787**	.653**	.674**	.679**	.644**	.659**	.662**	.715**	.667**	.712**	.704**
		Sig. (2-tailed)	0.0226738	0.811479	0.00346089	0.271732	3.36501e-05	0.000106916	3.40565e-05	7.10879e-05		2.20363e-16	2.92839e-07	2.18133e-07	3.69894e-10	2.03608e-09	6.48845e-05	1.66513e-05	0.0635597	0.0604977	0.00117047	0.000940818	0.0312985	0.0274308	0.000333338	0.00112627	6.49236e-06	1.51627e-05	0.000141352	0.00017456	1.15906e-05	2.34468e-05	0.00132776	0.000799785	0.000710681	0.00163879	0.00114546	0.00109146	0.000267296	0.000947435	0.000295719	0.000365665
		N	21	21	21	21	21	21	21	21	21	21	21	21	21	21	21	21	21	21	21	21	21	21	21	21	21	21	21	21	21	21	21	21	21	21	21	21	21	21	21	21
	LFRP	Pearson Correlation	.497*	0.102874	.590**	-0.242786	.795**	.767**	.804**	.790**	.986**	1	.887**	.900**	.934**	.936**	.779**	.812**	.470*	.480*	.663**	.671**	.524*	.538*	.707**	.657**	.825**	.821**	.711**	.706**	.812**	.814**	.641**	.666**	.669**	.651**	.611**	.617**	.719**	.679**	.685**	.684**
		Sig. (2-tailed)	0.0219983	0.65723	0.00491636	0.28895	1.69204e-05	4.91098e-05	1.10455e-05	2.06285e-05	2.20363e-16		8.52285e-08	2.82724e-08	5.84967e-10	4.71818e-10	3.21747e-05	8.00358e-06	0.0316162	0.027625	0.0010444	0.000871741	0.0147724	0.0118695	0.000334639	0.00122411	4.11352e-06	4.99526e-06	0.000299513	0.000349481	8.00799e-06	7.299e-06	0.00172888	0.000970771	0.000909251	0.00137966	0.00325048	0.00288645	0.000237602	0.000714252	0.000606211	0.000625536
		N	21	21	21	21	21	21	21	21	21	21	21	21	21	21	21	21	21	21	21	21	21	21	21	21	21	21	21	21	21	21	21	21	21	21	21	21	21	21	21	21
	RLA	Pearson Correlation	.603**	-0.12661	.647**	-0.232943	.683**	.636**	.670**	.644**	.870**	.887**	1	.992**	.899**	.890**	.886**	.886**	.557**	.556**	.614**	.600**	.615**	.620**	.646**	.575**	.721**	.717**	.687**	.688**	.804**	.802**	.685**	.687**	.608**	.583**	.561**	.554**	.736**	.702**	.716**	.708**
		Sig. (2-tailed)	0.00381731	0.584459	0.00151577	0.309543	0.00064522	0.00195365	0.000883351	0.00161402	2.92839e-07	8.52285e-08		2.60164e-18	2.92891e-08	6.8768e-08	9.40143e-08	9.19155e-08	0.00869746	0.00887682	0.00307731	0.00399817	0.00299386	0.00269613	0.00154232	0.00640617	0.000228823	0.000254328	0.000576356	0.00056515	1.14097e-05	1.25376e-05	0.000605818	0.000581335	0.00348283	0.00550469	0.00819631	0.00912291	0.000141877	0.000392178	0.000259148	0.000327565
		N	21	21	21	21	21	21	21	21	21	21	21	21	21	21	21	21	21	21	21	21	21	21	21	21	21	21	21	21	21	21	21	21	21	21	21	21	21	21	21	21
	RLP	Pearson Correlation	.555**	-0.0530719	.622**	-0.212707	.726**	.683**	.723**	.707**	.874**	.900**	.992**	1	.893**	.889**	.890**	.896**	.565**	.567**	.627**	.621**	.611**	.617**	.665**	.597**	.729**	.733**	.648**	.648**	.796**	.804**	.658**	.668**	.593**	.588**	.542*	.540*	.729**	.699**	.700**	.696**
		Sig. (2-tailed)	0.00907983	0.819277	0.00259575	0.354595	0.000196711	0.000644946	0.000211242	0.000341029	2.18133e-07	2.82724e-08	2.60164e-18		5.36319e-08	7.14336e-08	6.80474e-08	3.84256e-08	0.00767119	0.00736714	0.00236787	0.00265006	0.0032387	0.00286215	0.000997712	0.00425611	0.000176484	0.000155063	0.00147696	0.00147868	1.58517e-05	1.13757e-05	0.0011754	0.00093375	0.00463446	0.00501799	0.0111888	0.0115794	0.000175399	0.000428376	0.000414788	0.00045587
		N	21	21	21	21	21	21	21	21	21	21	21	21	21	21	21	21	21	21	21	21	21	21	21	21	21	21	21	21	21	21	21	21	21	21	21	21	21	21	21	21
	LFLA	Pearson Correlation	.549**	-0.0128153	.688**	-0.229746	.827**	.796**	.811**	.777**	.938**	.934**	.899**	.893**	1	.993**	.868**	.893**	.536*	.539*	.739**	.741**	.559**	.569**	.776**	.732**	.856**	.840**	.792**	.798**	.900**	.885**	.766**	.778**	.771**	.733**	.730**	.736**	.826**	.786**	.808**	.807**
		Sig. (2-tailed)	0.00990934	0.956032	0.000561687	0.316418	3.87742e-06	1.61251e-05	8.07532e-06	3.40285e-05	3.69894e-10	5.84967e-10	2.92891e-08	5.36319e-08		2.35202e-19	3.34396e-07	5.15083e-08	0.0122394	0.0116005	0.000131881	0.000121019	0.00847213	0.00705267	3.51589e-05	0.00016091	7.56623e-07	1.85717e-06	1.91821e-05	1.4641e-05	2.857e-08	1.00003e-07	5.15855e-05	3.33718e-05	4.3222e-05	0.000158883	0.000173006	0.000140761	3.98649e-06	2.444e-05	9.4258e-06	9.69759e-06
		N	21	21	21	21	21	21	21	21	21	21	21	21	21	21	21	21	21	21	21	21	21	21	21	21	21	21	21	21	21	21	21	21	21	21	21	21	21	21	21	21
	LFLP	Pearson Correlation	.525*	0.0430872	.681**	-0.221563	.841**	.817**	.840**	.809**	.925**	.936**	.890**	.889**	.993**	1	.858**	.883**	.560**	.567**	.752**	.757**	.568**	.581**	.781**	.741**	.863**	.856**	.774**	.781**	.907**	.903**	.755**	.772**	.771**	.748**	.716**	.727**	.825**	.790**	.800**	.805**
		Sig. (2-tailed)	0.0145573	0.85288	0.000678915	0.334432	1.7615e-06	6.20961e-06	1.90335e-06	8.87707e-06	2.03608e-09	4.71818e-10	6.8768e-08	7.14336e-08	2.35202e-19		6.76604e-07	1.1593e-07	0.00831453	0.0073127	8.39935e-05	7.21459e-05	0.00728456	0.00574764	2.94843e-05	0.000123168	4.83374e-07	7.66853e-07	3.84156e-05	2.9062e-05	1.49845e-08	2.17334e-08	7.50186e-05	4.16898e-05	4.21788e-05	9.51428e-05	0.000258863	0.000189253	4.27345e-06	2.08007e-05	1.32941e-05	1.06656e-05
		N	21	21	21	21	21	21	21	21	21	21	21	21	21	21	21	21	21	21	21	21	21	21	21	21	21	21	21	21	21	21	21	21	21	21	21	21	21	21	21	21
	RRA	Pearson Correlation	.592**	-0.175344	.649**	0.0027754	.780**	.749**	.688**	.669**	.760**	.779**	.886**	.890**	.868**	.858**	1	.994**	.687**	.685**	.729**	.713**	.698**	.702**	.736**	.689**	.666**	.665**	.565**	.582**	.795**	.785**	.660**	.661**	.651**	.637**	.532*	.545*	.798**	.783**	.690**	.697**
		Sig. (2-tailed)	0.00465608	0.447109	0.00144235	0.990474	2.99766e-05	9.30527e-05	0.000559892	0.000905113	6.48845e-05	3.21747e-05	9.40143e-08	6.80474e-08	3.34396e-07	6.76604e-07		1.06063e-19	0.00058326	0.00060689	0.000176934	0.000286885	0.0004337	0.0003909	0.000144654	0.000553629	0.000976918	0.00101124	0.00762168	0.00564318	1.65208e-05	2.47683e-05	0.00112141	0.00109666	0.00139405	0.00189479	0.0131463	0.0106909	1.45027e-05	2.68963e-05	0.000538343	0.000452136
		N	21	21	21	21	21	21	21	21	21	21	21	21	21	21	21	21	21	21	21	21	21	21	21	21	21	21	21	21	21	21	21	21	21	21	21	21	21	21	21	21
	RRP	Pearson Correlation	.567**	-0.119933	.644**	-0.00459902	.827**	.798**	.738**	.721**	.795**	.812**	.886**	.896**	.893**	.883**	.994**	1	.644**	.644**	.748**	.742**	.653**	.659**	.766**	.724**	.712**	.710**	.594**	.610**	.826**	.818**	.688**	.695**	.677**	.665**	.580**	.594**	.819**	.800**	.727**	.733**
		Sig. (2-tailed)	0.00735482	0.604581	0.00164513	0.984215	3.73756e-06	1.47127e-05	0.000135849	0.000229578	1.66513e-05	8.00358e-06	9.19155e-08	3.84256e-08	5.15083e-08	1.1593e-07	1.06063e-19		0.0016327	0.00161595	9.75672e-05	0.000117504	0.00132301	0.001159	5.09923e-05	0.000209276	0.000290719	0.000314925	0.00456219	0.00332142	3.99742e-06	5.99963e-06	0.000562902	0.00047306	0.000748204	0.00100137	0.00583198	0.00451067	5.7585e-06	1.36047e-05	0.000189196	0.000154803
		N	21	21	21	21	21	21	21	21	21	21	21	21	21	21	21	21	21	21	21	21	21	21	21	21	21	21	21	21	21	21	21	21	21	21	21	21	21	21	21	21
	RHIPEXA	Pearson Correlation	.603**	-0.155395	.620**	0.122756	0.392571	0.391311	.433*	0.429747	0.411885	.470*	.557**	.565**	.536*	.560**	.687**	.644**	1	.998**	.712**	.639**	.937**	.935**	.658**	.603**	0.274192	0.303455	0.193548	0.219719	0.361175	0.378325	0.158278	0.170414	0.367112	0.407304	0.0767429	0.10931	.477*	.513*	0.214501	0.239762
		Sig. (2-tailed)	0.00379182	0.501197	0.00270452	0.596038	0.0783591	0.0794073	0.049772	0.0518564	0.0635597	0.0316162	0.00869746	0.00767119	0.0122394	0.00831453	0.00058326	0.0016327		1.43549e-24	0.000297016	0.00181995	4.04763e-10	5.05594e-10	0.00117661	0.0038333	0.229058	0.181143	0.400556	0.338573	0.107702	0.0908244	0.493189	0.460184	0.10162	0.0668606	0.740921	0.637166	0.0288543	0.0173314	0.350453	0.295184
		N	21	21	21	21	21	21	21	21	21	21	21	21	21	21	21	21	21	21	21	21	21	21	21	21	21	21	21	21	21	21	21	21	21	21	21	21	21	21	21	21
	RHIPEXP	Pearson Correlation	.598**	-0.129539	.612**	0.128293	0.406871	0.408309	.451*	.450*	0.416299	.480*	.556**	.567**	.539*	.567**	.685**	.644**	.998**	1	.717**	.648**	.928**	.928**	.663**	.611**	0.295832	0.328009	0.201508	0.226955	0.371937	0.39333	0.168099	0.182368	0.384732	0.428974	0.0865602	0.11995	.486*	.523*	0.221509	0.249018
		Sig. (2-tailed)	0.00417151	0.575726	0.00317589	0.579435	0.0671795	0.0661258	0.0402968	0.0404753	0.0604977	0.027625	0.00887682	0.00736714	0.0116005	0.0073127	0.00060689	0.00161595	1.43549e-24		0.000256527	0.00150302	1.42222e-09	1.44301e-09	0.00104373	0.00328088	0.192905	0.146612	0.381075	0.322494	0.0968648	0.0777327	0.466389	0.428821	0.0850485	0.0523255	0.709088	0.604529	0.0254526	0.0149128	0.334553	0.276362
		N	21	21	21	21	21	21	21	21	21	21	21	21	21	21	21	21	21	21	21	21	21	21	21	21	21	21	21	21	21	21	21	21	21	21	21	21	21	21	21	21
	RHIPADA	Pearson Correlation	.571**	0.0261305	.698**	0.119017	.669**	.683**	.676**	.668**	.659**	.663**	.614**	.627**	.739**	.752**	.729**	.748**	.712**	.717**	1	.992**	.613**	.622**	.978**	.976**	.611**	.595**	.465*	.492*	.659**	.636**	.503*	.525*	.727**	.752**	.559**	.596**	.770**	.776**	.640**	.658**
		Sig. (2-tailed)	0.00681691	0.910481	0.000434991	0.607364	0.000921528	0.000636665	0.000777296	0.000937424	0.00117047	0.0010444	0.00307731	0.00236787	0.000131881	8.39935e-05	0.000176934	9.75672e-05	0.000297016	0.000256527		2.25334e-18	0.00311502	0.0026152	2.29827e-14	4.31444e-14	0.00323602	0.00445764	0.0336581	0.0233651	0.00114878	0.00193741	0.0200257	0.0144418	0.000188147	8.4516e-05	0.00836247	0.00432318	4.48792e-05	3.62181e-05	0.0017695	0.00119602
		N	21	21	21	21	21	21	21	21	21	21	21	21	21	21	21	21	21	21	21	21	21	21	21	21	21	21	21	21	21	21	21	21	21	21	21	21	21	21	21	21
	RHIPADP	Pearson Correlation	.515*	0.0892669	.666**	0.09769	.706**	.723**	.715**	.711**	.668**	.671**	.600**	.621**	.741**	.757**	.713**	.742**	.639**	.648**	.992**	1	.527*	.538*	.981**	.989**	.662**	.644**	.495*	.521*	.691**	.671**	.550**	.575**	.760**	.790**	.616**	.653**	.791**	.795**	.684**	.703**
		Sig. (2-tailed)	0.0169597	0.70039	0.000988029	0.673558	0.000351126	0.000212019	0.000267947	0.000303339	0.000940818	0.000871741	0.00399817	0.00265006	0.000121019	7.21459e-05	0.000286885	0.000117504	0.00181995	0.00150302	2.25334e-18		0.0140307	0.0119329	5.94941e-15	2.19252e-17	0.00108524	0.00161776	0.0224516	0.0155529	0.000522979	0.000877657	0.00985528	0.00634835	6.37532e-05	2.03236e-05	0.00296465	0.00133672	1.93372e-05	1.68815e-05	0.000622303	0.00038373
		N	21	21	21	21	21	21	21	21	21	21	21	21	21	21	21	21	21	21	21	21	21	21	21	21	21	21	21	21	21	21	21	21	21	21	21	21	21	21	21	21
	LHIPEXA	Pearson Correlation	.605**	-0.185451	.596**	0.0785355	0.354388	0.337269	0.341674	0.330027	.471*	.524*	.615**	.611**	.559**	.568**	.698**	.653**	.937**	.928**	.613**	.527*	1	.998**	.580**	.496*	0.233638	0.262074	0.181401	0.202039	0.321845	0.332761	0.128995	0.132086	0.276651	0.291391	0.0150091	0.0381084	0.396758	0.410976	0.164772	0.174527
		Sig. (2-tailed)	0.0036321	0.420923	0.0043283	0.735076	0.114974	0.13488	0.12954	0.143996	0.0312985	0.0147724	0.00299386	0.0032387	0.00847213	0.00728456	0.0004337	0.00132301	4.04763e-10	1.42222e-09	0.00311502	0.0140307		2.0376e-24	0.00587576	0.0222099	0.308061	0.251119	0.431315	0.379796	0.154807	0.140505	0.577343	0.568176	0.224743	0.199989	0.948515	0.869731	0.0749516	0.0642045	0.475385	0.449261
		N	21	21	21	21	21	21	21	21	21	21	21	21	21	21	21	21	21	21	21	21	21	21	21	21	21	21	21	21	21	21	21	21	21	21	21	21	21	21	21	21
	LHIPEXP	Pearson Correlation	.598**	-0.148295	.573**	0.0744094	0.374594	0.360314	0.365964	0.353757	.481*	.538*	.620**	.617**	.569**	.581**	.702**	.659**	.935**	.928**	.622**	.538*	.998**	1	.590**	.508*	0.255621	0.285393	0.190375	0.210914	0.340443	0.352423	0.142601	0.146076	0.294729	0.31244	0.0287355	0.0533051	0.413113	0.42742	0.180998	0.192141
		Sig. (2-tailed)	0.00417211	0.521184	0.00665215	0.74855	0.094318	0.108606	0.102776	0.115668	0.0274308	0.0118695	0.00269613	0.00286215	0.00705267	0.00574764	0.0003909	0.001159	5.05594e-10	1.44301e-09	0.0026152	0.0119329	2.0376e-24		0.00491182	0.0185897	0.263404	0.20983	0.408471	0.35876	0.131017	0.117144	0.537479	0.527506	0.194647	0.167919	0.901597	0.818496	0.0626963	0.0532791	0.432357	0.404055
		N	21	21	21	21	21	21	21	21	21	21	21	21	21	21	21	21	21	21	21	21	21	21	21	21	21	21	21	21	21	21	21	21	21	21	21	21	21	21	21	21
	LHIPADA	Pearson Correlation	.580**	0.0593001	.681**	0.0863956	.711**	.720**	.716**	.713**	.708**	.707**	.646**	.665**	.776**	.781**	.736**	.766**	.658**	.663**	.978**	.981**	.580**	.590**	1	.990**	.660**	.642**	.518*	.544*	.681**	.661**	.549**	.574**	.726**	.742**	.610**	.642**	.780**	.780**	.682**	.695**
		Sig. (2-tailed)	0.00587599	0.798467	0.000683168	0.709618	0.00029931	0.000235768	0.000259008	0.000286284	0.000333338	0.000334639	0.00154232	0.000997712	3.51589e-05	2.94843e-05	0.000144654	5.09923e-05	0.00117661	0.00104373	2.29827e-14	5.94941e-15	0.00587576	0.00491182		1.80149e-17	0.00111937	0.00170151	0.0160733	0.0107617	0.000672481	0.00111298	0.00990403	0.00649246	0.000192651	0.000119572	0.00332577	0.0016977	3.04299e-05	3.08052e-05	0.000665576	0.000474327
		N	21	21	21	21	21	21	21	21	21	21	21	21	21	21	21	21	21	21	21	21	21	21	21	21	21	21	21	21	21	21	21	21	21	21	21	21	21	21	21	21
	LHIPADP	Pearson Correlation	.507*	0.11212	.625**	0.103775	.714**	.732**	.723**	.721**	.660**	.657**	.575**	.597**	.732**	.741**	.689**	.724**	.603**	.611**	.976**	.989**	.496*	.508*	.990**	1	.663**	.641**	.494*	.520*	.674**	.648**	.549**	.574**	.751**	.776**	.628**	.664**	.789**	.792**	.687**	.703**
		Sig. (2-tailed)	0.0188811	0.628479	0.00246412	0.654407	0.000280134	0.000161463	0.000215394	0.000228479	0.00112627	0.00122411	0.00640617	0.00425611	0.00016091	0.000123168	0.000553629	0.000209276	0.0038333	0.00328088	4.31444e-14	2.19252e-17	0.0222099	0.0185897	1.80149e-17		0.0010609	0.00173541	0.0229689	0.0156944	0.000816413	0.00147483	0.00999013	0.00650198	8.60518e-05	3.54135e-05	0.00231981	0.00102927	2.14032e-05	1.86365e-05	0.00058487	0.000379604
		N	21	21	21	21	21	21	21	21	21	21	21	21	21	21	21	21	21	21	21	21	21	21	21	21	21	21	21	21	21	21	21	21	21	21	21	21	21	21	21	21
	RSHEXA	Pearson Correlation	0.307432	0.285991	.439*	-0.295641	.776**	.764**	.803**	.771**	.816**	.825**	.721**	.729**	.856**	.863**	.666**	.712**	0.274192	0.295832	.611**	.662**	0.233638	0.255621	.660**	.663**	1	.994**	.872**	.872**	.919**	.919**	.878**	.900**	.905**	.894**	.834**	.845**	.881**	.846**	.853**	.856**
		Sig. (2-tailed)	0.175205	0.208835	0.0462653	0.193206	3.50867e-05	5.48744e-05	1.15183e-05	4.34771e-05	6.49236e-06	4.11352e-06	0.000228823	0.000176484	7.56623e-07	4.83374e-07	0.000976918	0.000290719	0.229058	0.192905	0.00323602	0.00108524	0.308061	0.263404	0.00111937	0.0010609		1.01721e-19	2.58926e-07	2.60604e-07	3.98447e-09	4.30667e-09	1.70932e-07	2.83634e-08	1.78226e-08	4.61831e-08	2.68358e-06	1.46201e-06	1.36571e-07	1.33363e-06	9.05568e-07	7.24476e-07
		N	21	21	21	21	21	21	21	21	21	21	21	21	21	21	21	21	21	21	21	21	21	21	21	21	21	21	21	21	21	21	21	21	21	21	21	21	21	21	21	21
	RSHEXP	Pearson Correlation	0.275349	0.337097	0.42283	-0.28533	.777**	.766**	.813**	.783**	.797**	.821**	.717**	.733**	.840**	.856**	.665**	.710**	0.303455	0.328009	.595**	.644**	0.262074	0.285393	.642**	.641**	.994**	1	.842**	.843**	.903**	.915**	.850**	.877**	.881**	.887**	.792**	.806**	.863**	.833**	.821**	.828**
		Sig. (2-tailed)	0.227021	0.135092	0.0561736	0.209935	3.40572e-05	5.07288e-05	7.31175e-06	2.6909e-05	1.51627e-05	4.99526e-06	0.000254328	0.000155063	1.85717e-06	7.66853e-07	0.00101124	0.000314925	0.181143	0.146612	0.00445764	0.00161776	0.251119	0.20983	0.00170151	0.00173541	1.01721e-19		1.68745e-06	1.62749e-06	2.06114e-08	6.33334e-09	1.05029e-06	1.80689e-07	1.30535e-07	8.69466e-08	1.89678e-05	1.04756e-05	4.69856e-07	2.7057e-06	5.23153e-06	3.56234e-06
		N	21	21	21	21	21	21	21	21	21	21	21	21	21	21	21	21	21	21	21	21	21	21	21	21	21	21	21	21	21	21	21	21	21	21	21	21	21	21	21	21
	RSHERA	Pearson Correlation	.497*	-0.0180399	.541*	-0.320704	.570**	.531*	.537*	.491*	.736**	.711**	.687**	.648**	.792**	.774**	.565**	.594**	0.193548	0.201508	.465*	.495*	0.181401	0.190375	.518*	.494*	.872**	.842**	1	.997**	.865**	.843**	.912**	.917**	.818**	.730**	.873**	.861**	.755**	.714**	.854**	.840**
		Sig. (2-tailed)	0.0218552	0.938136	0.0113266	0.156358	0.00700085	0.0133502	0.012093	0.0238067	0.000141352	0.000299513	0.000576356	0.00147696	1.91821e-05	3.84156e-05	0.00762168	0.00456219	0.400556	0.381075	0.0336581	0.0224516	0.431315	0.408471	0.0160733	0.0229689	2.58926e-07	1.68745e-06		1.08417e-22	4.2557e-07	1.60287e-06	8.81886e-09	5.34057e-09	5.82319e-06	0.000172907	2.45123e-07	5.39706e-07	7.64893e-05	0.000275651	8.37905e-07	1.91732e-06
		N	21	21	21	21	21	21	21	21	21	21	21	21	21	21	21	21	21	21	21	21	21	21	21	21	21	21	21	21	21	21	21	21	21	21	21	21	21	21	21	21
	RSHERP	Pearson Correlation	.516*	-0.0295871	.570**	-0.28756	.588**	.549**	.544*	.498*	.730**	.706**	.688**	.648**	.798**	.781**	.582**	.610**	0.219719	0.226955	.492*	.521*	0.202039	0.210914	.544*	.520*	.872**	.843**	.997**	1	.875**	.853**	.921**	.927**	.827**	.741**	.875**	.866**	.780**	.744**	.866**	.853**
		Sig. (2-tailed)	0.016753	0.898695	0.00692375	0.206238	0.00505182	0.00988649	0.0107199	0.0217031	0.00017456	0.000349481	0.00056515	0.00147868	1.4641e-05	2.9062e-05	0.00564318	0.00332142	0.338573	0.322494	0.0233651	0.0155529	0.379796	0.35876	0.0107617	0.0156944	2.60604e-07	1.62749e-06	1.08417e-22		2.16395e-07	9.20632e-07	3.13074e-09	1.61795e-09	3.86917e-06	0.00012088	2.05304e-07	3.84382e-07	3.0593e-05	0.000109681	3.92134e-07	9.16628e-07
		N	21	21	21	21	21	21	21	21	21	21	21	21	21	21	21	21	21	21	21	21	21	21	21	21	21	21	21	21	21	21	21	21	21	21	21	21	21	21	21	21
	LSHEXA	Pearson Correlation	.464*	0.0597668	.546*	-0.202046	.841**	.821**	.792**	.755**	.803**	.812**	.804**	.796**	.900**	.907**	.795**	.826**	0.361175	0.371937	.659**	.691**	0.321845	0.340443	.681**	.674**	.919**	.903**	.865**	.875**	1	.991**	.926**	.937**	.848**	.816**	.837**	.845**	.909**	.881**	.916**	.920**
		Sig. (2-tailed)	0.0340098	0.796913	0.0104088	0.379778	1.75656e-06	5.09084e-06	1.87771e-05	7.56429e-05	1.15906e-05	8.00799e-06	1.14097e-05	1.58517e-05	2.857e-08	1.49845e-08	1.65208e-05	3.99742e-06	0.107702	0.0968648	0.00114878	0.000522979	0.154807	0.131017	0.000672481	0.000816413	3.98447e-09	2.06114e-08	4.2557e-07	2.16395e-07		7.70209e-18	1.69885e-09	4.12271e-10	1.20934e-06	6.64816e-06	2.21523e-06	1.40946e-06	1.23787e-08	1.33698e-07	5.64889e-09	3.79153e-09
		N	21	21	21	21	21	21	21	21	21	21	21	21	21	21	21	21	21	21	21	21	21	21	21	21	21	21	21	21	21	21	21	21	21	21	21	21	21	21	21	21
	LSHEXP	Pearson Correlation	.440*	0.104705	.528*	-0.209182	.842**	.823**	.808**	.777**	.787**	.814**	.802**	.804**	.885**	.903**	.785**	.818**	0.378325	0.39333	.636**	.671**	0.332761	0.352423	.661**	.648**	.919**	.915**	.843**	.853**	.991**	1	.906**	.923**	.818**	.799**	.797**	.807**	.886**	.863**	.883**	.891**
		Sig. (2-tailed)	0.0460616	0.651498	0.0137847	0.362813	1.71451e-06	4.5199e-06	9.38971e-06	3.39419e-05	2.34468e-05	7.299e-06	1.25376e-05	1.13757e-05	1.00003e-07	2.17334e-08	2.47683e-05	5.99963e-06	0.0908244	0.0777327	0.00193741	0.000877657	0.140505	0.117144	0.00111298	0.00147483	4.30667e-09	6.33334e-09	1.60287e-06	9.20632e-07	7.70209e-18		1.539e-08	2.63994e-09	5.81602e-06	1.39463e-05	1.49551e-05	9.8452e-06	9.42878e-08	4.78644e-07	1.16215e-07	5.96411e-08
		N	21	21	21	21	21	21	21	21	21	21	21	21	21	21	21	21	21	21	21	21	21	21	21	21	21	21	21	21	21	21	21	21	21	21	21	21	21	21	21	21
	LSHERA	Pearson Correlation	0.426436	-0.00160666	.465*	-0.215366	.665**	.636**	.578**	.536*	.653**	.641**	.685**	.658**	.766**	.755**	.660**	.688**	0.158278	0.168099	.503*	.550**	0.128995	0.142601	.549**	.549**	.878**	.850**	.912**	.921**	.926**	.906**	1	.995**	.847**	.782**	.888**	.884**	.857**	.824**	.930**	.923**
		Sig. (2-tailed)	0.05389	0.994485	0.0337368	0.348468	0.000995932	0.00193877	0.00607876	0.0122507	0.00132776	0.00172888	0.000605818	0.0011754	5.15855e-05	7.50186e-05	0.00112141	0.000562902	0.493189	0.466389	0.0200257	0.00985528	0.577343	0.537479	0.00990403	0.00999013	1.70932e-07	1.05029e-06	8.81886e-09	3.13074e-09	1.69885e-09	1.539e-08		1.00687e-20	1.31545e-06	2.80097e-05	7.58029e-08	1.04843e-07	7.18071e-07	4.34104e-06	1.08792e-09	2.61948e-09
		N	21	21	21	21	21	21	21	21	21	21	21	21	21	21	21	21	21	21	21	21	21	21	21	21	21	21	21	21	21	21	21	21	21	21	21	21	21	21	21	21
	LSHERP	Pearson Correlation	0.409735	0.0557863	.481*	-0.185866	.700**	.672**	.619**	.580**	.674**	.666**	.687**	.668**	.778**	.772**	.661**	.695**	0.170414	0.182368	.525*	.575**	0.132086	0.146076	.574**	.574**	.900**	.877**	.917**	.927**	.937**	.923**	.995**	1	.853**	.798**	.900**	.899**	.864**	.835**	.937**	.933**
		Sig. (2-tailed)	0.0650936	0.810192	0.0271729	0.419864	0.000416	0.000846725	0.00277815	0.00587063	0.000799785	0.000970771	0.000581335	0.00093375	3.33718e-05	4.16898e-05	0.00109666	0.00047306	0.460184	0.428821	0.0144418	0.00634835	0.568176	0.527506	0.00649246	0.00650198	2.83634e-08	1.80689e-07	5.34057e-09	1.61795e-09	4.12271e-10	2.63994e-09	1.00687e-20		9.16301e-07	1.47867e-05	2.67248e-08	2.94143e-08	4.5558e-07	2.46341e-06	3.98147e-10	7.07506e-10
		N	21	21	21	21	21	21	21	21	21	21	21	21	21	21	21	21	21	21	21	21	21	21	21	21	21	21	21	21	21	21	21	21	21	21	21	21	21	21	21	21
	RELBFLA	Pearson Correlation	0.399504	0.156499	.475*	-0.125282	.646**	.646**	.643**	.609**	.679**	.669**	.608**	.593**	.771**	.771**	.651**	.677**	0.367112	0.384732	.727**	.760**	0.276651	0.294729	.726**	.751**	.905**	.881**	.818**	.827**	.848**	.818**	.847**	.853**	1	.976**	.855**	.873**	.910**	.885**	.852**	.858**
		Sig. (2-tailed)	0.0727773	0.498122	0.0297158	0.588438	0.0015573	0.00154207	0.00165703	0.00341573	0.000710681	0.000909251	0.00348283	0.00463446	4.3222e-05	4.21788e-05	0.00139405	0.000748204	0.10162	0.0850485	0.000188147	6.37532e-05	0.224743	0.194647	0.000192651	8.60518e-05	1.78226e-08	1.30535e-07	5.82319e-06	3.86917e-06	1.20934e-06	5.81602e-06	1.31545e-06	9.16301e-07		4.42363e-14	7.89969e-07	2.47512e-07	1.06349e-08	9.76605e-08	9.24737e-07	6.40121e-07
		N	21	21	21	21	21	21	21	21	21	21	21	21	21	21	21	21	21	21	21	21	21	21	21	21	21	21	21	21	21	21	21	21	21	21	21	21	21	21	21	21
	RELBFLP	Pearson Correlation	0.293556	0.285975	.447*	-0.11465	.669**	.679**	.700**	.671**	.644**	.651**	.583**	.588**	.733**	.748**	.637**	.665**	0.407304	0.428974	.752**	.790**	0.291391	0.31244	.742**	.776**	.894**	.887**	.730**	.741**	.816**	.799**	.782**	.798**	.976**	1	.791**	.819**	.904**	.890**	.812**	.825**
		Sig. (2-tailed)	0.196514	0.208862	0.0421575	0.620701	0.000911454	0.000704983	0.000416272	0.000866226	0.00163879	0.00137966	0.00550469	0.00501799	0.000158883	9.51428e-05	0.00189479	0.00100137	0.0668606	0.0523255	8.4516e-05	2.03236e-05	0.199989	0.167919	0.000119572	3.54135e-05	4.61831e-08	8.69466e-08	0.000172907	0.00012088	6.64816e-06	1.39463e-05	2.80097e-05	1.47867e-05	4.42363e-14		1.95659e-05	5.71086e-06	1.98483e-08	6.52234e-08	7.89905e-06	4.1316e-06
		N	21	21	21	21	21	21	21	21	21	21	21	21	21	21	21	21	21	21	21	21	21	21	21	21	21	21	21	21	21	21	21	21	21	21	21	21	21	21	21	21
	RELBEXA	Pearson Correlation	0.344704	0.143783	.433*	-0.0502386	.654**	.634**	.588**	.559**	.659**	.611**	.561**	.542*	.730**	.716**	.532*	.580**	0.0767429	0.0865602	.559**	.616**	0.0150091	0.0287355	.610**	.628**	.834**	.792**	.873**	.875**	.837**	.797**	.888**	.900**	.855**	.791**	1	.997**	.759**	.719**	.955**	.952**
		Sig. (2-tailed)	0.125955	0.534077	0.0496831	0.828784	0.00129284	0.00204323	0.00503432	0.00843649	0.00114546	0.00325048	0.00819631	0.0111888	0.000173006	0.000258863	0.0131463	0.00583198	0.740921	0.709088	0.00836247	0.00296465	0.948515	0.901597	0.00332577	0.00231981	2.68358e-06	1.89678e-05	2.45123e-07	2.05304e-07	2.21523e-06	1.49551e-05	7.58029e-08	2.67248e-08	7.89969e-07	1.95659e-05		2.72539e-23	6.58681e-05	0.00024332	1.68339e-11	3.28996e-11
		N	21	21	21	21	21	21	21	21	21	21	21	21	21	21	21	21	21	21	21	21	21	21	21	21	21	21	21	21	21	21	21	21	21	21	21	21	21	21	21	21
	RELBEXP	Pearson Correlation	0.334111	0.176957	.442*	-0.0331878	.679**	.663**	.616**	.587**	.662**	.617**	.554**	.540*	.736**	.727**	.545*	.594**	0.10931	0.11995	.596**	.653**	0.0381084	0.0533051	.642**	.664**	.845**	.806**	.861**	.866**	.845**	.807**	.884**	.899**	.873**	.819**	.997**	1	.780**	.744**	.956**	.956**
		Sig. (2-tailed)	0.138804	0.442873	0.0448793	0.886439	0.000705022	0.00104592	0.00292053	0.00510708	0.00109146	0.00288645	0.00912291	0.0115794	0.000140761	0.000189253	0.0106909	0.00451067	0.637166	0.604529	0.00432318	0.00133672	0.869731	0.818496	0.0016977	0.00102927	1.46201e-06	1.04756e-05	5.39706e-07	3.84382e-07	1.40946e-06	9.8452e-06	1.04843e-07	2.94143e-08	2.47512e-07	5.71086e-06	2.72539e-23		3.01669e-05	0.000110015	1.31734e-11	1.43306e-11
		N	21	21	21	21	21	21	21	21	21	21	21	21	21	21	21	21	21	21	21	21	21	21	21	21	21	21	21	21	21	21	21	21	21	21	21	21	21	21	21	21
	LELBFLA	Pearson Correlation	.485*	0.0515454	.549**	-0.0874983	.775**	.768**	.748**	.712**	.715**	.719**	.736**	.729**	.826**	.825**	.798**	.819**	.477*	.486*	.770**	.791**	0.396758	0.413113	.780**	.789**	.881**	.863**	.755**	.780**	.909**	.886**	.857**	.864**	.910**	.904**	.759**	.780**	1	.993**	.854**	.859**
		Sig. (2-tailed)	0.0259227	0.824397	0.00991538	0.70607	3.70078e-05	4.76901e-05	9.73085e-05	0.000290379	0.000267296	0.000237602	0.000141877	0.000175399	3.98649e-06	4.27345e-06	1.45027e-05	5.7585e-06	0.0288543	0.0254526	4.48792e-05	1.93372e-05	0.0749516	0.0626963	3.04299e-05	2.14032e-05	1.36571e-07	4.69856e-07	7.64893e-05	3.0593e-05	1.23787e-08	9.42878e-08	7.18071e-07	4.5558e-07	1.06349e-08	1.98483e-08	6.58681e-05	3.01669e-05		3.57489e-19	8.29803e-07	6.14802e-07
		N	21	21	21	21	21	21	21	21	21	21	21	21	21	21	21	21	21	21	21	21	21	21	21	21	21	21	21	21	21	21	21	21	21	21	21	21	21	21	21	21
	LELBFLP	Pearson Correlation	.485*	0.0589044	.552**	-0.0352959	.766**	.764**	.740**	.708**	.667**	.679**	.702**	.699**	.786**	.790**	.783**	.800**	.513*	.523*	.776**	.795**	0.410976	0.42742	.780**	.792**	.846**	.833**	.714**	.744**	.881**	.863**	.824**	.835**	.885**	.890**	.719**	.744**	.993**	1	.823**	.832**
		Sig. (2-tailed)	0.0257367	0.799785	0.00953975	0.879275	5.22683e-05	5.61784e-05	0.000127008	0.000330226	0.000947435	0.000714252	0.000392178	0.000428376	2.444e-05	2.08007e-05	2.68963e-05	1.36047e-05	0.0173314	0.0149128	3.62181e-05	1.68815e-05	0.0642045	0.0532791	3.08052e-05	1.86365e-05	1.33363e-06	2.7057e-06	0.000275651	0.000109681	1.33698e-07	4.78644e-07	4.34104e-06	2.46341e-06	9.76605e-08	6.52234e-08	0.00024332	0.000110015	3.57489e-19		4.71647e-06	2.98118e-06
		N	21	21	21	21	21	21	21	21	21	21	21	21	21	21	21	21	21	21	21	21	21	21	21	21	21	21	21	21	21	21	21	21	21	21	21	21	21	21	21	21
	LELBEXA	Pearson Correlation	0.424792	0.0887548	.516*	-0.0547757	.744**	.720**	.666**	.634**	.712**	.685**	.716**	.700**	.808**	.800**	.690**	.727**	0.214501	0.221509	.640**	.684**	0.164772	0.180998	.682**	.687**	.853**	.821**	.854**	.866**	.916**	.883**	.930**	.937**	.852**	.812**	.955**	.956**	.854**	.823**	1	.998**
		Sig. (2-tailed)	0.0549223	0.702033	0.0167342	0.813572	0.000109335	0.000233731	0.000970262	0.00201276	0.000295719	0.000606211	0.000259148	0.000414788	9.4258e-06	1.32941e-05	0.000538343	0.000189196	0.350453	0.334553	0.0017695	0.000622303	0.475385	0.432357	0.000665576	0.00058487	9.05568e-07	5.23153e-06	8.37905e-07	3.92134e-07	5.64889e-09	1.16215e-07	1.08792e-09	3.98147e-10	9.24737e-07	7.89905e-06	1.68339e-11	1.31734e-11	8.29803e-07	4.71647e-06		1.95976e-23
		N	21	21	21	21	21	21	21	21	21	21	21	21	21	21	21	21	21	21	21	21	21	21	21	21	21	21	21	21	21	21	21	21	21	21	21	21	21	21	21	21
	LELBEXP	Pearson Correlation	0.416353	0.115544	.510*	-0.0312553	.761**	.741**	.691**	.661**	.704**	.684**	.708**	.696**	.807**	.805**	.697**	.733**	0.239762	0.249018	.658**	.703**	0.174527	0.192141	.695**	.703**	.856**	.828**	.840**	.853**	.920**	.891**	.923**	.933**	.858**	.825**	.952**	.956**	.859**	.832**	.998**	1
		Sig. (2-tailed)	0.0604609	0.617962	0.0182836	0.893014	6.11475e-05	0.00012276	0.00052125	0.00109486	0.000365665	0.000625536	0.000327565	0.00045587	9.69759e-06	1.06656e-05	0.000452136	0.000154803	0.295184	0.276362	0.00119602	0.00038373	0.449261	0.404055	0.000474327	0.000379604	7.24476e-07	3.56234e-06	1.91732e-06	9.16628e-07	3.79153e-09	5.96411e-08	2.61948e-09	7.07506e-10	6.40121e-07	4.1316e-06	3.28996e-11	1.43306e-11	6.14802e-07	2.98118e-06	1.95976e-23
		N	21	21	21	21	21	21	21	21	21	21	21	21	21	21	21	21	21	21	21	21	21	21	21	21	21	21	21	21	21	21	21	21	21	21	21	21	21	21	21	21
	**. Correlation is significant at the 0.01 level (2-tailed).
	*. Correlation is significant at the 0.05 level (2-tailed).

## Sheet: PCA
	Para (Impairment Measures)						ND Impairment Measures
	Rotated Component Matrixa						Rotated Component Matrixa
		Component						Component
		Strength	Sitting Function	Tone				1	2
	FIST	0.221356	0.859839	0.0892388			TIS	-0.269772	0.858573
	SARA	0.40374	-0.799205	0.247312			MAS	0.103684	0.927926
	TIS	0.423262	0.720239	0.00723967			FLP	0.922211	-0.104738
	MAS	-0.193913	0.0241099	0.851849			RLP	0.897369	0.0620082
	FLP	0.890149	0.0604882	0.180819			RRP	0.697278	-0.361377
	RLP	0.799336	0.468433	-0.0813133			RHIPEXP	0.967756	-0.0207333
	RRP	0.799831	0.494338	0.110877			LHIPEXP	0.887938	-0.182979
	RHIPEXP	0.416539	0.639422	0.456362			RSHEXP	0.870203	-0.0451424
	LHIPEXP	0.392154	0.660251	0.411832			LSHEXP	0.889911	-0.114794
	RSHEXP	0.943325	0.0187417	-0.162695			Extraction Method: Principal Component Analysis. Rotation Method: Varimax with Kaiser Normalization.
	LSHEXP	0.915729	0.215536	-0.1528			a. Rotation converged in 3 iterations.
	Extraction Method: Principal Component Analysis. Rotation Method: Varimax with Kaiser Normalization.
	a. Rotation converged in 7 iterations.
